# Supplementary material for: Changes in the equine facial repertoire during different orthopedic pain intensities
Source: Sci Rep. 2024 Jan 2;14:129. doi: 10.1038/s41598-023-50383-y (PMC10762010; doi:10.1038/s41598-023-50383-y)
Supplement: Supplementary file 1 — Supplementary Information 1. [file 41598_2023_50383_MOESM1_ESM.xlsx]

## Sheet: Abbreviations
	Sheet: Overview
	Abbreviation	Explanation
	subj	Horse (h1-h8)
	meas	Pain assessments selected for annotation; M0-M3 are the objective gait analyses performed
	HDmin/2	Absolute difference in HDmin from M0, divided by 2 (HDmin is the trial mean of asymmetry value over all strides for the head)
	PDmin	Absolute difference in PDmin from M0 (PDmin is the trial mean of asymmetry value over all strides for the pelvis)
	ind	If LPS induction has been performed or not (yes/no)
	int	Level of pain intensity defined by increase in movement asymmetry (PDmin)
	Sheet: Frequency and duration
	Abbreviation	Explanation
	video	Video sequence 1-348
	pain	If LPS induction has been performed or not (yes/no)
	subj	Horse (h1-h8)
	dur_AD1 - dur_AD160	"dur" indicates the total duration of an EquiFACS code in one video sequence, "AD1" indicates the EquiFACS code, column 3-41
	count_AD1 - count_AD160	"count" indicates the total frequency of an EquiFACS code in one video sequence, "AD1" indicates the EquiFACS code, column 42-80
	Sheet: Elastic net regression
	Abbreviation	Explanation
	Table 1	The final model of the elastic net regression analysis based on the data in sheet "Frequency and duration"
	alpha	Hyperparameter for tuning of the model
	lambda	Hyperparameter for tuning of the model
	ROC	Area under the curve (AUC) obtained from reciever-operating characteristic curves (ROC)
	Sens	Sensitivity
	Spec	Specificity
	ROCSD	Standard deviation of ROC
	SensSD	Standard deviation of Sens
	SpecSD	Standard deviation of Spec
	Table 2	Coefficients from the final model of the elastic net regression analysis indicating degree of predictive performance for each code
	code	Frequency (count) and duration (dur) of action units and action descriptors
	coef	Coefficients (positive coefficients indicate a positive association to pain)
	Sheet: EquiFACS codes (sample)
	Abbreviation	Explanation
	file	Blinded name of the video sequence during annotation
	subj	Horse (h1-h8)
	ind	If LPS induction has been performed or not (yes/no)
	code	Annotated action units and action descriptors in EquiFACS
	start	Starting time of the annotated codes in the video sequence
	stop	Ending time of the annotated codes in the video sequence
	dur	Duration of the annotated codes in the video sequence

## Sheet: Overview
subj	meas	HDmin/2	PDmin	ind	int
h1	M0_pre	0	0	no	0
h1	M0_post	0	0	no	0
h1	ind			no	0
h1	M2_pre	0.5	6.01	yes	1
h1	M2_post	0.5	6.01	yes	1
h1	M3_pre	3.91	9.81	yes	1
h1	M3_post	3.91	9.81	yes	1
h2	M0_pre	0	0	no	0
h2	M0_post	0	0	no	0
h2	ind			no	0
h2	M1_post	9.06	34.58	yes	1
h2	M1_M2_betw1	-	-	yes	2
h2	M2_pre	NaN	81.49	yes	2
h3	M0_pre	0	0	no	0
h3	M0_post	0	0	no	0
h3	ind			no	0
h3	M1_post	26.45	45.25	yes	2
h3	M2_pre	30	52.13	yes	2
h3	M2_post	30	52.13	yes	2
h4	M0_pre	0	0	no	0
h4	M0_post	0	0	no	0
h4	ind			no	0
h4	M1_post	7.92	23.89	yes	1
h4	M1_M2_betw1	-	-	yes	2
h4	M1_M2_betw2	-	-	yes	2
h5	M0_pre	0	0	no	0
h5	M0_post	0	0	no	0
h5	ind			no	0
h5	M2_pre	14.65	39.98	yes	1
h5	M2_post	20.93	49.01	yes	2
h5	M2_M3_betw1	-	-	yes	2
h6	M0_pre	0	0	no	0
h6	M0_post	0	0	no	0
h6	ind			no	0
h6	M2_post	4.62	26.21	yes	1
h6	M3_pre	12.28	38.83	yes	1
h6	M3_post	12.28	38.83	yes	1
h7	M0_pre	0	0	no	0
h7	M0_post	0	0	no	0
h7	ind			no	0
h7	M2_post	12.79	38.32	yes	1
h7	M2_M3_betw1	-	-	yes	2
h7	M2_M3_betw2	-	-	yes	2
h8	M0_pre	0	0	no	0
h8	M0_post	0	0	no	0
h8	ind			no	0
h8	M2_pre	6.72	5.77	yes	1
h8	M2_post	6.72	5.77	yes	1

## Sheet: Frequency and duration
video	pain	subj	dur_AD1	dur_AD19	dur_AD38	dur_AD81	dur_AU10	dur_AU113	dur_AU145	dur_AU16	dur_AU18	dur_AU25	dur_AU47	dur_AU5	dur_EAD101	dur_EAD104	dur_SEAD101	dur_SEAD104	dur_AU101	dur_AUH13	dur_AD84	dur_AU27	dur_AU24	dur_AU12	dur_AU143	dur_AD87	dur_AU122	dur_AU17	dur_EAD102	dur_SEAD102	dur_AD76	dur_AU26	dur_AD86	dur_AD30	dur_AD133	dur_SEAD103	dur_AD85	dur_EAD103	dur_AD80	dur_AD29	dur_AD160	count_AD1	count_AD19	count_AD38	count_AD81	count_AU10	count_AU113	count_AU145	count_AU16
1	yes	h3	0.433	0.7	2.709	10.937	0.937	0.4	2.771	0.334	0.654	5.255	2.033	1.695	4.353	2.452	5.83	6.717	0	0	0	0	0	0	0	0	0	0	0	0	0	0	0	0	0	0	0	0	0	0	0	1	2	2	4	2	1	8	1
2	no	h4	1.182	1.765	0	23.874	0	0	3.961	0	2.359	0	5.434	0	3.981	2.94	11.333	9.888	0	0	0	0	0	0	0	0	0	0	0	0	0	0	0	0	0	0	0	0	0	0	0	2	4	0	3	0	0	13	0
3	yes	h6	0.5	3.574	0	42.389	1.263	0	9.26	1.862	3.731	5.436	4.066	1.636	10.87	3.292	8.768	11.919	2.106	6.714	0	0	0	0	0	0	0	0	0	0	0	0	0	0	0	0	0	0	0	0	0	1	6	0	6	3	0	20	4
4	no	h3	0	0.566	0	3.885	0	0	4.856	0.4	0	0.851	3.71	3.523	4.258	3.854	12.105	11.03	4.922	0	1.394	0.851	0	0	0	0	0	0	0	0	0	0	0	0	0	0	0	0	0	0	0	0	1	0	3	0	0	12	1
5	no	h2	3.022	0.878	3.394	0	0	0	0.734	0	0	0	6.841	0.885	3.945	2.471	1.275	3.551	4.382	2.877	0	0	0	0	0	0	0	0	0	0	0	0	0	0	0	0	0	0	0	0	0	3	1	1	0	0	0	2	0
6	no	h4	3.946	0	0	0	0	0	9.202	0	0	0	8.704	3.829	5.789	2.545	10.823	11.69	3.514	0	0	0	0	0	0	0	0	0	0	0	0	0	0	0	0	0	0	0	0	0	0	3	0	0	0	0	0	26	0
7	no	h1	0.54	2.288	0	0	0.433	0	6.26	0	0	2.288	7.077	1.871	11.442	10.343	17.257	16.485	19.753	24.579	0	0	0	0	0	0	0	0	0	0	0	0	0	0	0	0	0	0	0	0	0	1	4	0	0	1	0	16	0
8	yes	h2	7.547	0	13.031	33.285	0	1.334	12.234	0	0	0	6.371	7.863	4.509	6.26	14.466	17.117	0	12.541	0	0	2.693	0	0	0	0	0	0	0	0	0	0	0	0	0	0	0	0	0	0	3	0	6	2	0	1	20	0
9	yes	h8	0.633	0.255	1.547	2.226	0	0	3.881	0	1.275	1.733	2.363	0	12.945	0.867	2.624	4.77	1.017	87.063	0	0	0	1.177	0	0	0	0	0	0	0	0	0	0	0	0	0	0	0	0	0	1	1	1	1	0	0	7	0
10	no	h2	3.465	0	3.143	15.968	0	2.134	7.491	0	0	0	1.9	6.816	5.236	5.782	11.587	9.875	0	2.626	0	0	0	0	0	0	0	0	0	0	0	0	0	0	0	0	0	0	0	0	0	2	0	1	5	0	3	14	0
11	no	h8	0	17.899	0	35.268	0	0	4.718	0	0	20.153	4.929	14.236	2.121	3.111	3.787	3.132	0	2.873	0	0	0	0	0	0	0	0	0	0	0	0	0	0	0	0	0	0	0	0	0	0	21	0	10	0	0	9	0
12	yes	h6	1.066	0	0	7.155	0	0	1.874	3.492	0	0	7.611	16.799	1.944	2.186	8.975	7.231	3.609	36.188	0	0	0	0	0	0	0	0	0	0	0	0	0	0	0	0	0	0	0	0	0	1	0	0	1	0	0	3	7
13	yes	h1	1.538	0.521	0	0	0	0	12.683	0.3	0	0.521	12.131	1.228	10.016	4.801	30.105	31.589	29.859	3.985	0	0	0	0	0	0	0	0	0	0	0	0	0	0	0	0	0	0	0	0	0	4	1	0	0	0	0	28	1
14	yes	h7	0	0	0	0	0	0	8.174	0	1.151	0.627	2.166	0	1.088	0.635	5.568	4.837	0	0	0	0	0	0	0	0	0	0	0	0	0	0	0	0	0	0	0	0	0	0	0	0	0	0	0	0	0	11	0
15	yes	h3	0.585	0.684	0	0	0	0	2.999	0	0	0	2.688	1.942	2.469	2.134	4.814	7.776	5.222	0	0	0	0	0	0	0	0	0	0	0	0	0	0	0	0	0	0	0	0	0	0	2	1	0	0	0	0	6	0
16	yes	h3	1.191	0	0	0	0	0	0.691	0	0	0	0.641	0	0	0.583	8.073	6.409	6.12	0	0	0	0	0	0	0	0	0	0	0	0	0	0	0	0	0	0	0	0	0	0	1	0	0	0	0	0	1	0
17	yes	h8	2.707	0	0	16.09	0	0	2.717	0	0	0	1.901	0	1.464	1.273	1.17	2.611	0	0	0	0	0	0	0	0	0	0	0	0	0	0	0	0	0	0	0	0	0	0	0	1	0	0	1	0	0	4	0
18	yes	h1	0.434	0	0	0	0	0	34.577	0	0	0	11.939	0	15.476	9.307	27.71	32.003	29.145	7.793	0	0	0	0	4.587	0	0	0	0	0	0	0	0	0	0	0	0	0	0	0	0	1	0	0	0	0	0	51	0
19	no	h7	10.899	2.54	11.95	1.272	0	0.488	6.372	0	0	2.54	1.992	24.58	5.245	6.248	12.244	16.301	2.823	28.899	0	0	0	0	0	0	0	0	0	0	0	0	0	0	0	0	0	0	0	0	0	5	4	8	1	0	1	15	0
20	yes	h4	2.097	0	0	0	0	0	11.55	0	0	0	4.441	0.996	4.381	4.255	2.058	9.099	4.487	0	0	0	0	0	0	0	0	0	0	0	0	0	0	0	0	0	0	0	0	0	0	3	0	0	0	0	0	29	0
21	no	h4	8.024	8.504	0	2.31	0	0	0.646	0	0	8.504	2.786	0	6.975	2.92	18.731	18.851	1.134	0	0	0	0	0	0	0	0	0	0	0	0	0	0	0	0	0	0	0	0	0	0	7	13	0	1	0	0	1	0
22	no	h4	7.865	1.157	1.277	1.38	2.439	0	16.71	0.366	2.483	6.706	12.436	17.143	9.636	7.625	25.134	26.175	8.616	9.502	0	0	0	5.911	0	4.194	0	0	0	0	0	0	0	0	0	0	0	0	0	0	0	8	2	1	1	2	0	33	1
23	no	h4	2.515	2.294	4.246	6.028	0	0	12.323	0	0	2.294	15.52	6.389	9.478	11.247	32.379	39.725	3.752	0.883	0	0	0	0	0	0	0	0	0	0	0	0	0	0	0	0	0	0	0	0	0	5	3	3	3	0	0	20	0
24	yes	h4	2.31	0	0	0	0	0	27.46	0	0	0	10.163	2.438	4.267	7.682	14.853	9.842	5.232	0	0	0	0	0	0.49	0	0	0	0	0	0	0	0	0	0	0	0	0	0	0	0	2	0	0	0	0	0	36	0
25	yes	h7	1.148	0	0	5.86	0	0	0.267	0	0	0	0.999	0	1.631	2.075	9.147	9.601	1.6	0	0	0	0	0	0	0	0	0	0	0	0	0	0	0	0	0	0	0	0	0	0	1	0	0	2	0	0	1	0
26	yes	h5	3.024	0	0	0	0	0	0	0	0	0	0	3.024	3.788	3.533	20.38	24.525	0	0	0	0	0	0	0	0	0	0	0	0	0	0	0	0	0	0	0	0	0	0	0	1	0	0	0	0	0	0	0
27	yes	h3	1.03	1.97	0	20.05	0	0	16.65	1.218	0	4.895	8.741	5.712	4.582	2.594	10.008	12.462	14.418	0	0	0	0	0	0	0	0	0	0	0	0	0	0	0	0	0	0	0	0	0	0	1	2	0	1	0	0	20	1
28	no	h5	10.622	0	1.147	18.904	1.459	0	1.758	0	0	0	0	2.866	6.666	5.285	3.791	6.104	2.098	0	0	0	0	0	0	0	0	0	0	0	0	0	0	0	0	0	0	0	0	0	0	5	0	1	3	1	0	4	0
29	no	h4	2.832	0	0	0	0	0	12.218	0	0	0	5.674	3.198	4.637	4.905	24.168	19.299	4.819	0	0	0	0	0	0	0	0	0	0	0	0	0	0	0	0	0	0	0	0	0	0	4	0	0	0	0	0	28	0
30	no	h6	0	3.873	0	77.878	0.4	0.25	14.138	0	0	0	10.475	0	5.092	2.053	8.901	12.801	0	4.442	0	0	0	0	0	0	0	0	0	0	0	0	0	0	0	0	0	0	0	0	0	0	6	0	9	1	1	23	0
31	no	h5	0	0	0	0	0	0	4.38	0	0	0	3.944	0	1.886	1.343	8.195	10.074	74.975	0	0	0	0	0	0	0	0	0	0	0	0	0	0	0	0	0	0	0	0	0	0	0	0	0	0	0	0	10	0
32	yes	h3	0	0	0.935	11.317	0	0	1.173	0	0	0	2.05	0	0.781	1.158	0.75	2.635	12.901	3.089	0	0	0	0	0	0	0	0	0	0	0	0	0	0	0	0	0	0	0	0	0	0	0	1	2	0	0	2	0
33	yes	h2	5.274	0	9.901	30.503	1.295	0	8.133	0	0.992	0	3.34	0	1.482	1.396	6.708	4.79	0	17.115	0	0	0	0.513	0.333	4.315	0.4	0	0	0	0	0	0	0	0	0	0	0	0	0	0	6	0	9	5	2	0	19	0
34	yes	h2	0.167	0	0	24.975	0	0.7	6.165	0.2	0	0	1.967	0	2.14	2.6	3.434	4.053	0	0	0.836	0	0	0	0	0	0	0.533	0.134	0	0	0	0	0	0	0	0	0	0	0	0	1	0	0	10	0	3	22	1
35	no	h8	1.034	0	0	2.348	0	0	0.767	0	0	0	0.2	0	0.766	0	1.267	3.531	0	0	0	0	0	0	0	0	0	0	0	0	0	0	0	0	0	0	0	0	0	0	0	4	0	0	1	0	0	3	0
36	no	h7	0.833	1.034	0.756	21.295	0	0.2	4.264	0.367	0	1.466	2.286	0	1.166	0.466	5.01	3.886	0	3.139	0	0	0	0	0	0	0	0	0	0.341	0	0	0	0	0	0	0	0	0	0	0	2	3	1	4	0	1	12	1
37	yes	h8	0	0	0	11.286	0	0	0.367	0	0	0	0	0	0	0	2.133	3.984	0	0	0	0	0	0	0	0	0	0	0	0	0	0	0	0	0	0	0	0	0	0	0	0	0	0	3	0	0	1	0
38	yes	h1	1.633	2.765	0.4	6.845	0	0	11.639	1.234	0	2.322	5.563	0	1.533	1.334	14.14	10.904	0	0	0	0	0	0	0	0	0	0	0	0	0.882	0	0	0	0	0	0	0	0	0	0	3	6	1	3	0	0	27	5
39	yes	h8	0.866	0	0	11.045	0	0	0	0	0	0	0	0	0	0	2.235	2.634	0	0	0	0	0	0	0	0	0	0	0	0	0	0	0	0	0	0	0	0	0	0	0	2	0	0	5	0	0	0	0
40	no	h1	0	0	0	0	0	0	0.367	0	0	0	1.233	0	0	0.5	0.467	0.867	0.433	0	0	0	0	0	0	0	0	0	0	0	0	0	0	0	0	0	0	0	0	0	0	0	0	0	0	0	0	1	0
41	no	h5	1.898	0	0.434	30.387	0	0	2.628	0	0	0	0.99	0	0	0.334	7.233	7.734	4.557	1.767	0	0	0	0	0	0	0	0	0	0	0	0	0	0	0	0	0	0	0	0	0	5	0	1	4	0	0	8	0
42	yes	h5	0	0	0	0	0	0	0	0	0	0	0	0	0.7	0	2.601	2.964	0	0	0	0	0	0	0	0	0	0	0	0	0	0	0	0	0	0	0	0	0	0	0	0	0	0	0	0	0	0	0
43	yes	h4	0	2.3	2.001	11.777	0	0	5.666	0.3	0	0	2.401	0	0.7	0.666	4.569	8.1	4.626	0	0	0	0	0	0	0	0	0	0	0	0	0	0	0	0	0	0	0	0	0	0	0	5	1	5	0	0	15	1
44	no	h4	1.368	3.4	0	16.583	0	0	4.767	0.333	0	2.934	1.1	0	0	1.1	9.012	9.931	0	1.4	0	0	0	0	0	0	0	0	0.2	0	0	0	0	0	0	0	0	0	0	0	0	4	17	0	6	0	0	15	1
45	no	h3	0	0	0	2.524	0	0	0.934	0	0	0	0.366	0	2.137	2.183	3.077	5.913	2.913	0	0	0	0	0	0	0	0	0	0	0	0	0	0	0	0	0	0	0	0	0	0	0	0	0	1	0	0	3	0
46	yes	h5	6.321	0	5.317	4.218	0	0	0.867	0	0	0	1.3	2.137	1.7	1.4	4.368	5.267	2.384	0.842	0	0	0	0	0	0	0	0	0	0	0	0	0	0	0	0	0	0	0	0	0	5	0	6	2	0	0	3	0
47	yes	h5	1.434	0	0	18.432	0	0	0.4	0	0	0	0.3	0	0.967	0	4.487	6.515	0	0	0	0	0	0	0	0	0	0	0	0	0	0	0	0	0	0	0	0	0	0	0	1	0	0	4	0	0	1	0
48	no	h2	0	0	0	30.703	0	0	0.2	0	0	0	0.834	0	0.467	0.867	2.296	3.666	0	0	0	0	0	0	0	0	0	0	0	0	0	0	0	0	0	0	0	0	0	0	0	0	0	0	5	0	0	1	0
49	yes	h5	1.1	0	4.157	2.056	0	0	0.267	0	0	0	2.831	0	1.7	1.467	4.067	4.617	0	0	0	0	0	0	0	0	0	0	0.367	0	0	0	0	0	0	0	0	0	0	0	0	2	0	5	1	0	0	1	0
50	yes	h4	4.382	0	75.245	0	0	0	8.316	0	0	0	5.426	0	1.997	6.339	12.344	10.912	0	184.35	0	0	0	0	0	0	0	0	0	0	0	0	0	0	0	0	0	0	0	0	0	2	0	71	0	0	0	18	0
51	yes	h1	4.18	4.79	0	1.08	0	0	16.49	7.285	0	0.93	4.23	0	5.26	3.114	42.8	35.16	0	0	0	0	0	0	0.8	0	0	0	0	0	0	6.31	0	0	0	0	0	0	0	0	0	6	11	0	1	0	0	35	13
52	yes	h1	5.88	2.25	0	23.937	2.9	0	7.77	5.81	2.39	6.65	0	0	1.58	0.37	16.72	14.91	0	0	0	2.03	0	0	0	0	0	0	0	0	0	0.53	3.34	0	0	0	0	0	0	0	0	1	5	0	4	4	0	13	9
53	no	h6	0.46	0	1.34	8.85	0	0.77	10.95	3.45	0	0	1.37	0	5.21	3.15	16.53	16.26	0	6.32	0	0	0	0.53	0	0	0	0.3	0	0	0	1	0	0	0	0	0	0	0	0	0	1	0	1	2	0	2	25	7
54	yes	h8	6.04	2.213	1.684	28.69	9.04	0	8.3	16.303	0.93	9.35	0.69	2.14	1.32	0.75	25.362	21.15	0	0	0	0.56	0	7.85	0	0	0	0	0	0	0	2.375	0	0	0	0	0	0	0	0	0	9	8	1	5	7	0	19	21
55	no	h6	0	4.7	0	62.046	0	4.507	17.082	0.454	0	0.454	1.993	0	4.231	2.821	7.904	6.571	0	3.861	0	0	0	0	0	0	0	0	0	0	0	0	0	0	0	0	0	0	0	0	0	0	15	0	5	0	7	40	1
56	yes	h8	0.52	0.57	2.63	11.03	0	0	1.83	1.09	0	0	0.61	0	0.59	3.15	25.02	23.79	0	0	0	0.79	0	0	0	0	0	0	0	0	0	0	0	0	0	0	0	0	0	0	0	2	2	1	3	0	0	5	1
57	no	h6	3.17	0	0	5.85	0	0	4.18	0	0	0	0	0	1.89	2.25	8.81	11.53	0	0	0	0	0	0	0	0	0	0	0	0.82	0	0	0	0	0	0	0	0	0	0	0	4	0	0	2	0	0	10	0
58	no	h3	3.27	0	0	6.5	0	0	7.09	0.59	0	0	0.86	0	0	0	20.57	18.88	4.21	0	0	0	0	0	0	0	0	0	0	0	0	0	0	0	0	0	0	0	0	0	0	4	0	0	2	0	0	19	1
59	yes	h6	0.39	2.73	0	13.14	0.5	0	14.845	1.34	0	0	1.61	0	1.04	0.7	9.28	12.47	0	0	2.08	0	0	0	3.69	0	0	0	0	0	0	1.72	7.15	0.27	0	0	0	0	0	0	0	1	6	0	2	1	0	33	3
60	yes	h1	0	0.75	0	11.594	0.122	0	3.734	0	0	0	0	0	4.808	4.07	12.712	14.662	0	0	0	0	0	0	0	0	0	0	0	0	0	0	0	0	0	0	0	0	0	0	0	0	1	0	3	1	0	7	0
61	no	h7	5.59	1.23	0	17.11	0	0	1.7	2.09	0	0	0.78	0	0	0.71	17.711	23.26	0	0	0	0	0	0	0	0	0	0	0	0	0	1.28	0	0	0	0	0	0	0	0	0	8	3	0	3	0	0	4	3
62	no	h8	0.48	0	2.9	0	0	0	4.1	0	0	0	1.02	0	2.18	0.81	7.51	9.65	0	166.649	0	0	0	0	1.9	0	0	0	0	0	0	0	0	0	0	0	0	0	0	0	0	1	0	2	0	0	0	10	0
63	yes	h4	3.97	0	0	7.03	0	0	7.84	0	0	0	0.24	0	1.22	4.2	30.175	21.8	0	0	0	0	0	0	0	0	0	0	0	0	0	0	0	0	0	0	0	0	0	0	0	6	0	0	1	0	0	21	0
64	no	h4	8.38	0.82	0.735	3.74	0	0	6.63	1.37	0	0	4.69	0	1.7	2.225	36.06	37.875	0	0	0	0	0	0.65	0	0	0	0	0	0	0	0	0	0	0	0	0	0	0	0	0	12	2	1	2	0	0	23	3
65	no	h4	0	2.193	0.875	31.593	0	0	6.146	0	0	0.2	5.248	0	2.28	7.141	16.537	11.162	0	0	8.627	0	0	0	0	0	0	0	0	0	0	0	0	0	0	0	0	0	0	0	0	0	5	1	4	0	0	18	0
66	no	h2	1.53	0	0	0	0.32	2.85	18.3	1.85	0	0	2.59	0	0	0.72	13.65	11.36	0	3.35	0	0	0	0	0	0	0	0.67	0	0	0	0	0	1.09	0	0	0	0	0	0	0	1	0	0	0	1	6	45	4
67	no	h4	5.47	0	1.52	5.71	1.69	0	13.97	3.84	0	0.86	6.97	0	0.9	0.26	36.185	42.305	7.92	6.87	3.72	0	0	5.53	0	0	0	0	0	0	0	1	0	2.29	0.95	0	0	0	0	0	0	3	0	1	2	3	0	45	8
68	no	h8	1.78	0	0	16.6	6.38	0.86	1.05	1.56	0	3.11	0.58	0	0	0.59	13.96	11.66	2.53	0.96	0	1.17	0	0	0	0	0	0	0	0	0	0	0	2.79	0	0.68	0	0	0	0	0	3	0	0	7	11	2	3	3
69	no	h1	1.9	0	0	0	0	0	14.66	0	0	0	4.83	0	2.28	2.49	32.97	28.16	5.96	6.12	0	0	0	0	0	0	0	0	0	0	0	0	0	0	0	0	0	0	0	0	0	2	0	0	0	0	0	32	0
70	no	h7	0.171	5.258	0	13.432	0	0.627	4.317	0	0	11.576	2.677	0	0.365	0.423	8.248	7.348	0	5.215	0	0	50.537	0	0.359	0	0	0	0	3.603	0	0	0	0	1.835	0	0	0	0	0	0	1	12	0	2	0	2	12	0
71	yes	h6	0	0.5	0.831	6.965	0	0.594	12.325	0	0	0.54	6.268	0	1.859	0.582	9.001	13.046	0	3.578	0	0	175.472	0	3.241	0	0	1.199	0	1.281	0	0	0	0	0	0	0	0	0	0	0	0	1	2	2	0	2	28	0
72	no	h8	3.126	1.477	0.447	19.797	0	0	8.515	0	0	3.628	13.57	0	1.728	1.366	8.63	7.598	1.765	2.637	0	0	0	0	0	0	0	0	1.278	0.411	0	0	0	0	0	0	0	0	0	0	0	3	3	1	5	0	0	17	0
73	no	h7	22.149	4.685	5.687	28.765	0	0	5.784	4.371	0.62	34.885	5.787	0	2.397	0.849	12.221	11.766	1.696	14.729	0	0	0	0	0	0	0	0	0	7.098	0	0	0	3.991	0	0	0	0	0	0	0	17	15	9	7	0	0	19	7
74	no	h4	0.49	0.39	1.621	12.586	0	0	24.337	0	0	3.827	5.383	0	1.495	0.939	14.085	18.125	0	1.92	0	0.56	23.368	0	0	0	0	0	0	2.691	0	0	0	0	0	0	2.353	0	0	0	0	1	1	3	3	0	0	49	0
75	yes	h1	0	1.575	0	0	0	0	11.817	0	0	3.482	4.936	0	4.788	4.912	17.158	16.946	0	0.573	0	0	125.828	0	2.162	0	0	0	0.798	2.154	0	0	3.079	0	0	0	0	0	0	0	0	0	3	0	0	0	0	22	0
76	no	h7	5.089	0	0	0	0	0	7.468	0	0	0	2.705	3.106	6.941	3.61	10.325	14.322	0	0	0	0	0	0	0	0	0	0	0	0	0	0	0	0	0	0	0	0	0	0	0	7	0	0	0	0	0	18	0
77	yes	h1	0	1.372	0	0	0	1.176	7.794	0	0	3.793	2.55	0	0.398	0	18.898	16.726	0	0.6	0	0	119.734	0	4.466	0	0	0	0	4.196	0	0	1.635	0	0	0	0	0	0	0	0	0	3	0	0	0	1	21	0
78	yes	h2	0	0	0.608	0	0	0.456	9.782	0	0	0	1.446	0	1.483	0.544	8.339	5.68	0	0	0	0	139.83	0	8.568	0	0	0	0	3.697	0	0	0	0	0	0	0	0	0	0	0	0	0	1	0	0	1	19	0
79	yes	h6	0	1.6	0	16.015	0	0	13.083	0.501	0	3.471	2.626	0	0.492	1.506	4.969	2.785	0	0	1.764	0	139.353	0	4.954	0	0	0	0	2.235	0	0	6.955	0	0	0	0	0	0	0	0	0	5	0	3	0	0	24	1
80	yes	h6	4.643	0	11.406	9.138	0	0	5.743	0.288	0	0	7.168	2.334	9.296	9.235	17.048	15.051	3.418	4.124	0.811	0	0	0	0	0	0	0	0	0	0	0	0	0	0	0	0	0	0	0	0	10	0	5	3	0	0	16	1
81	no	h6	4.853	1.049	8.681	9.785	0	0.95	7.244	0	0	0	4.998	8.289	0.5	2.1	11.443	10.245	0	0	0	0	0	0	0	0	0	0	0	0	0	0	0	0	0	0	0	0	0	0	0	3	2	2	4	0	2	19	0
82	yes	h4	0.551	0	12.468	0	0	0	12.75	0.715	0	0	2.822	11.13	2.006	0	2.516	5	2.685	0	0	0	0	0	0	0	0	0.647	0	0	0	0	0	0	0	0	0	0	0	0	0	2	0	15	0	0	0	32	3
83	yes	h6	0.05	0	0	0	0	0.25	12.75	0	0	0	0.85	0	1.956	0.7	7.67	12.55	36.665	1.989	0	0	0	0	1.8	0	0	0.15	0	0	0	0	0	0	0	0	0	0	0	0	0	1	0	0	0	0	1	33	0
84	yes	h2	0	0.196	1.221	31.383	0	0.343	3.381	0.196	0	0.588	3.92	0	0.637	0.833	7.438	7.988	4.12	0	0.619	0	3.778	0	0	0	0	0.539	0	0	0	0	0	0	0	0	0	0.539	0	0	0	0	1	1	18	0	2	9	1
85	yes	h1	0	0	0	2.614	0	1.816	10.194	0	0	0.233	5.51	0	4.191	5.197	15.538	14.254	0	0.678	0	0	0	0	0	0	0	0	0	0	0	0	0	0	0	0	0	0	0	0	0	0	0	0	1	0	1	23	0
86	yes	h4	5.511	0	0	3.034	0	0	2.686	0	0	0	6.222	0	0.884	0	4.998	6.596	0	0	0	0	0	0	0	0	0	0	0	0	0	0	0	0	0	0	0	0	0	0	0	4	0	0	1	0	0	10	0
87	yes	h6	2.301	0.3	0.6	5.121	0	0	23.65	0.75	0	0.5	0.8	0	1.2	0.65	8.8	14.292	0	2.959	0	0	0	0	7.425	0	0	0.2	0	0	0	0	0	0	0	0	0	0	0	0	0	2	1	2	2	0	0	40	3
88	no	h3	0	0	0	9.152	0	0	3.167	0	0	0	2.399	0	0.407	0.311	1.925	2.707	26.792	0	0	0	0	0	0	0	0	0	0	0	0	0	0	0	0	0	0	2.527	0	0	0	0	0	0	6	0	0	8	0
89	no	h6	0	0	0	16.89	0	0	1.058	0	0	0	1.99	0	1.219	1.335	2.405	3.444	1.495	0	0	0	0	0	0	0	0	0	0	0	0	0	0	0	0	0	0	0	0	0	0	0	0	0	3	0	0	3	0
90	no	h1	1.094	14.279	0	45.173	3.593	0	33.052	3.246	0	16.837	4.687	0	9.626	10.924	32.052	28.047	29.876	91.534	0	0	0	0	0	1.739	2.432	0	0	0	0	8.999	0	0	0	0	0	0	0	0	0	3	12	0	10	3	0	59	2
91	yes	h8	0	0	0	0	0	0	3.942	0	0	0	0	0	0.487	1.892	2.813	3.175	0	0	0	0	0	0	0	0	0	0	0	0	0	0	0	0	0	0	0	0	0	0	0	0	0	0	0	0	0	4	0
92	yes	h6	6.496	1.265	45.189	19.061	0.814	1.185	11.812	2.143	0	1.269	11.269	0.606	5.798	7.326	23.287	20.448	13.494	18.138	0	0	0	0	0	0	0	0.814	0	0	0	0	0	0	0	0	0	0	0	0	0	5	2	10	5	1	2	20	3
93	no	h2	0	0	0	0	0	0	3.837	0	0	0	7.175	0	2.91	0.88	7.188	8.196	0	0	0	0	0	0	0	0	0	0	0	0	0	0	0	0	0	0	0	0	0	0	0	0	0	0	0	0	0	4	0
94	no	h8	0.961	1.214	13.955	10.944	1.755	0.966	17.784	0	0	2.924	12.238	0	13.204	12.109	24.726	20.746	50.954	0	0	1.992	0	0	0	0	0	0	0	0	1.79	0	0	0	0	0	0	0	0	0	0	2	2	10	3	1	1	25	0
95	no	h8	0.673	2.104	0	6.126	0	0	18.79	0	0	3.696	1.01	0	6.133	4.307	10.171	8.403	0	0	0	0	0	0	0	0	0	0	0	0	0	0	0	0	0	0	0	0	0	0	0	1	2	0	1	0	0	21	0
96	no	h7	10.082	3.958	31.19	5.441	1.218	0	13.756	0	0	4.015	6.826	3.982	3.636	1.727	20.004	19.461	76.339	43.565	0	0	0	0	0	1.441	0	0	0	0	0	0	0	0	0	0	0	0	0	0	0	9	6	14	1	1	0	28	0
97	yes	h1	2.434	1.985	0	2.993	0	0	20.203	0	0	2.015	5.981	0	6.828	8.843	22.991	19.57	70.089	0	0	0	0	0	0	0	0	0	0	0	0	0	0	0	0	0	0	0	0	0	0	3	3	0	1	0	0	39	0
98	yes	h5	1.628	0	0	0	0	0	0.919	0	0	0	0	1.628	5.617	2.545	5.737	9.074	5.06	0	0	0	0	0	0	0	0	0	0	0	0	0	0	0	0	0	0	0	0	0	0	1	0	0	0	0	0	1	0
99	yes	h6	0	0	0.868	0	1.771	4.204	13.499	4.021	0	0	2.191	0	1.491	0	4.313	5.917	0	3.498	0	0	0.687	0.812	0	0	0	5.649	0	0	0	0	0	0	0	0	0	0	0	0	0	0	0	1	0	3	7	19	5
100	no	h1	0.363	2.244	0.958	17.303	0	0	19.198	0.437	0	0	4.079	1.255	15.975	5.816	13.815	18.827	56.177	0	0	0	0	0	0.621	0	0	0.467	0	0	0	0	0	0	0	0	10.468	0	0	0	0	1	4	1	4	0	0	31	1
101	yes	h2	0	0	23.134	15.031	1.166	0.73	23.884	1.731	0.764	0	6.609	0	8.213	5.637	9.623	14.626	0	15.04	0	0	0	0	4.793	0	0	5.318	0	0	0	0	0	0	0	0	0	0	1.377	0	0	0	0	5	2	1	1	27	2
102	yes	h2	0.713	0	8.65	0	0.864	0.334	22.13	0.864	0	0	1.658	0	3.87	2.822	9.425	10.921	0	27.07	0	0	10.8	0	21.608	0	0	4.437	0	0	0	0	0	0	0	0	0	0	1.176	0	0	2	0	4	0	1	1	25	1
103	no	h5	0	0.556	1.321	0	0	2.031	8.527	0.836	0	0.581	13.703	0	3.956	1.836	12.615	16.457	0	0	0	0	0	0	0	0	0	0.677	0	0	0	0	0	0	0	0	0	0	0	0	0	0	1	1	0	0	3	9	1
104	yes	h7	2.313	4.702	1.642	31.104	0	0	5.872	0	0	4.702	0.833	0	4.623	3.417	10.876	12.938	2.313	15.718	0	0	0	0	0	0	0	0	0	0	0	0	0	0	0	0	0	0	0	0	0	1	7	1	2	0	0	6	0
105	no	h3	3.427	0	0.942	0	0	0	8.433	1.424	0	0	7.448	0	8.004	9.259	11.55	16.425	0	0.969	0	0	0	0	0	0	0	1.424	0	0	0	0	0	0	0	0	0	0	0	0	0	5	0	1	0	0	0	14	2
106	yes	h1	0	4.353	90.258	24.004	0.533	0	13.914	0.633	0	0	12.42	0	13.619	7.679	20.484	22.125	55.901	9.832	0	0	0	0	0	0	0	0.917	0	0	0	0	0	0	0	0	0	0	0	0	0	0	10	11	7	1	0	26	2
107	no	h5	0.837	0	0	0	0	0	1.835	0	0	0	2.39	0	7.858	5.948	5.883	7.611	14.394	2.502	0	0	0	0	0	0	0	0	0	0	0	0	0	0	0	0	0	0	0	0	0	1	0	0	0	0	0	3	0
108	no	h7	6.085	0.428	9.706	0	0	0	7.391	0	0	0	5.55	8.84	3.214	2.535	8.504	8.242	27.455	16.05	0	0	0	0	1.343	0	0	0	0	0	0	0	0	0	0	0	0	0	0	0	0	5	1	2	0	0	0	19	0
109	yes	h2	0	0	0	0	0	0	16.583	0	0	0	0.607	0	3.892	1.381	5.315	10.701	6.402	0	0	0	0	0	0	0	0	0	0	0	0	0	0	0	0	0	0	0	0	0	0	0	0	0	0	0	0	17	0
110	yes	h3	1.107	0	0	0	0	0	1.206	0	0	0	5.23	0	0.329	1.201	11.407	13.622	19.216	3.716	0	0	0	0	0	0	0	0	0	0	0	0	0	0	0	0	0	0	0	0	0	1	0	0	0	0	0	2	0
111	yes	h7	0	0	0	0	0	0	21.826	0	0	0	2.807	0	0	0.454	5.184	6.591	0	12.383	0	0	0	0	0	0	0	0	0	0	0	0	0	0	0	0	0	0	0	0	0	0	0	0	0	0	0	25	0
112	yes	h2	0	0	26.713	0	0	0	25.79	0	0	0	2.316	0	1.34	1.117	10.018	10.322	0	5.577	0	0	0	0	0	0	0	0	0	0	0	0	0	0	1.834	0	0	0	0	0	0	0	0	7	0	0	0	30	0
113	no	h5	1.845	0	67.923	0	0	0	3.898	0	0	0	2.067	3.976	7	5.708	2.642	3.844	0	0	0	0	0	0	0	0	0	0	0	0	0	0	0	0	0	0	0	0	0	0	0	1	0	10	0	0	0	6	0
114	yes	h2	0	0	0	0	0	0	26.157	0	0	0	0	0	2.197	0	7.417	6.874	0	0	0	0	0	0	0	0	0	0	0	0	0	0	0	0	0	0	0	0	0	0	0	0	0	0	0	0	0	30	0
115	yes	h2	0	0	0	0	0	0	24.449	0	0	0	0	0	2.271	1.601	13.007	15.312	0	0	0	0	0	0	0	0	0	0	0	0	0	0	0	0	0	0	0	0	0	0	0	0	0	0	0	0	0	25	0
116	yes	h7	17.267	0	51.996	0	0	0	12.79	0	0	0	14.488	0	5.059	5.239	18.586	17.424	50.246	12.474	0	0	0	0	0	0	0	0	0	0	0	0	0	0	0	0	0	0	0	0	0	14	0	16	0	0	0	26	0
117	yes	h3	0	0	3.022	0	0	0	0.935	0	0	0	1.507	0	0	0.678	9.433	9.641	18.783	0	0	0	0	0	0	0	0	0	0	0	0	0	0	0	0	0	0	0	0	0	0	0	0	1	0	0	0	2	0
118	yes	h8	0	0	0	0	0	0	0	0	0	0	0	0	0.705	1.508	11.932	10.299	0	0	0	0	0	0	0	0	0	0	0	0	0	0	0	0	0	0	0	0	0	0	0	0	0	0	0	0	0	0	0
119	yes	h6	0	1.218	0	4.29	0	0	27.708	0	0.29	1.211	9.883	0	6.292	3.476	8.857	8.812	9.353	126.153	0	0	0	0	0	0	0	0	0	0	0	0	0	0	0	0	0	0	0	0	0	0	2	0	1	0	0	31	0
120	no	h2	5.97	1.752	20.663	3.265	0	0	23.643	0	0	1.083	3.403	0	7.198	6.658	8.198	9.652	3.388	16.359	0	0	0	0	0	0	0	1.69	0	0	0	1.254	26.594	0	0	0	0	0	0	0	0	3	2	7	2	0	0	32	0
121	yes	h7	6.413	2.472	24.223	3.402	0	0	8.807	0	0	2.263	5.967	0	1.732	6.154	15.534	12.704	41.153	11.706	0	0	0	0	0	0	0	0	0	0	0	0	0	0	0	0	0	0	0	0	0	6	4	5	1	0	0	15	0
122	yes	h4	6.972	0	111.365	0	0	0	16.713	4.658	0	0	11.612	0	4.603	2.021	14.775	17.646	35.498	160.413	0	0	0	0	0	0	0	0	0	0	0	0	0	0	0	0	0	0	0	0	0	5	0	119	0	0	0	21	4
123	yes	h6	7.571	0	0	0	1.04	1.979	13.206	0.568	0	0	7.892	3.565	4.872	6.389	32.197	30.02	43.85	28.16	0	0	51.35	0	0	0	0	1.045	0	0	0	0	0	0	0	0	6.653	0	0	0	0	8	0	0	0	1	3	32	1
124	no	h1	0.658	18.018	0	107.244	4.74	0	57.557	3.87	0	36.277	0	0	18.179	13.152	23.773	19.273	9.049	88.344	0	0	0	6.958	8.1	0	0	3.818	0	0	0	0	0	0	0	0	0	0	0	0	0	2	21	0	3	4	0	89	2
125	yes	h7	6.373	5.217	1.078	11.783	0	0	6.118	0	0	5.179	0.769	5.543	0.61	1.775	8.477	10.179	10.476	8.307	3.43	0	0	0	0	0	0	0	0	0	0	0	1.357	0	0	0	0	0	0	0	0	4	6	1	3	0	0	7	0
126	yes	h4	2.799	0	0	0	0	0	25.276	0	0	0	11.26	0	6.614	8.442	30.118	22.996	43.426	1.261	0	0	0	0	0	0	0	0	0	0	0	0	0	0	0	0	0	0	0	0	0	4	0	0	0	0	0	37	0
127	yes	h5	0	0	0	0	0	0	0	0	0	0	0	0	0	0.828	1.598	1.132	0	2.036	0	0	0	0	0	0	0	0	0	0	0	0	0	0	0	0	0	0	0	0	0	0	0	0	0	0	0	0	0
128	yes	h1	0	0	0	0	0	0	18.785	0	0	0	3.337	0	5.146	1.61	13.431	12.871	62.948	0	0	0	0	0	0	0	0	0	0	0	0	0	0	0	0	0	0	0	0	0	0	0	0	0	0	0	0	31	0
129	no	h6	0	0	1.757	40.834	0	1.037	16.796	1.641	0	0	2.479	0	3.602	2.109	10.534	12.099	53.471	63.474	0	0	11.728	0	0	0	0	1.793	0	0	0	0	0	0	0	0	0	0	0	0	0	0	0	2	9	0	2	48	5
130	no	h3	0	0	2.692	13.863	0	0	9.233	0	0	0	3.13	0	1.138	3.476	8.543	6.192	40.036	31.61	0	0	0	0	0	0	0	0	0	0	0	0	0	0	0	0	0	0	0	0	0	0	0	2	4	0	0	17	0
131	yes	h5	0	0	0	0	0	0	8.486	0	0	0	0	0	0.2	0	2.824	2.747	0	0	0	0	0	0	0	0	0	0	0	0	0	0	0	0	0	0	0	0	0	0	0	0	0	0	0	0	0	11	0
132	no	h8	0.72	9.579	69.154	36.644	0	1.063	17.431	0	0	9.579	5.24	0	7.18	4.692	12.067	7.771	115.658	162.965	0	0	0	0	3.77	0	0	5.437	0	0	0	0	0	0	0	0	0	0	2.909	0	0	1	10	12	10	0	1	24	0
133	yes	h5	0	0	17.359	0	0	0	35.215	0	1.461	0	1.937	0	4.75	2.518	19.291	18.944	0	0	0	0	0	0	0	0	0	0	0	0	0	0	0	0	0	0	0	0	0	0	0	0	0	11	0	0	0	39	0
134	no	h6	0.887	0.787	0	2.56	0	0	3.82	0	0	0	1.71	0	0	0	3.116	4.125	0	0	0	0	0	0	0	0	0	0	0	0	0	0	0	0	0	0	0	0	0	0	0	1	1	0	1	0	0	6	0
135	no	h2	0	0	33.691	4.997	0	0	20.166	4.657	0	0	10.789	0	1.258	1.922	8.329	8.693	3.688	3.426	0	0	4.884	0	0	0	0	0.523	0	0	0	0	0	0	0	0	0	0	0	0	0	0	0	8	3	0	0	35	6
136	no	h6	0.258	0.484	14.356	13.834	3.931	0.396	21.679	0	0	0	6.588	1.356	6.746	3.475	15.884	14.381	54.357	71.286	0	0	0	0	0	0	0	0.998	0	0	0	0	0	0	0	0	0	0	0.781	0	0	1	1	2	2	1	1	44	0
137	no	h8	0	0	0	0	0	0	0	0	0	0	0	0	2.513	0.71	1.746	5.242	0	0	0	0	0	0	0	0	0	0	0	0	0	0	0	0	0	0	0	0	0	0	0	0	0	0	0	0	0	0	0
138	no	h5	0	0	57.06	0	0	0	1.409	0	0	0	0.988	0	1.767	1.587	1.51	7.452	0	0	0	0	0	0	0	0	0	0	0	0	0	0	0	0	0	0	0	0	0	0	0	0	0	3	0	0	0	2	0
139	yes	h7	0	0	98.634	0	0	0	10.029	0	0	0	4.446	26.235	4.695	3.203	15.813	17.034	63.158	108.156	0	0	94.397	0	0	0	0	0	0	0	0	0	0	0	0	0	0	0	0	0	0	0	0	2	0	0	0	23	0
140	no	h1	0	0	0	0	0	0	2.332	0	0	0	0	0	5.011	2.22	1.803	3.582	0	0	0	0	0	0	0	0	0	0	0	0	0	0	0	0	0	0	0	0	0	0	0	0	0	0	0	0	0	4	0
141	no	h4	5.747	1.017	0.364	4.019	0	0	3.816	0.799	0.687	0.897	6.997	1.048	1.312	2.227	11.249	16.155	41.949	0	0	0	36.44	0	0	0	0	0.152	0	0	0	0	0	0	0	0	0	0	0	0	0	2	3	1	4	0	0	10	2
142	no	h5	0.875	0.526	0.977	11.198	0	0	4.062	0	0	0.59	2.49	1.283	3.945	2.717	11.153	10.708	1.134	0	0	0	0	0	0	0	0	0	0	0	0	0	0	0	0	0	0	0	0	0	0	1	1	1	2	0	0	8	0
143	no	h7	0	2.14	0.805	9.479	0	0	10.453	3.267	0	1.095	7.477	0	1.646	3.274	7.543	5.579	69.262	31.819	0	0	0	0	0	0	0	0	0	0	0	0	0	0	0	0	0	0	0	0	0	0	4	1	3	0	0	18	4
144	no	h7	12.306	0.817	0	0	0	0	6.748	0	0	0.912	3.347	4.923	3.601	2.937	5.243	9.428	40.543	0	0	0	0	0	0	0	0	0	0	0	0	0	0	0	0	0	0	0	0	0	0	8	1	0	0	0	0	15	0
145	yes	h4	0	7.665	2.108	9.239	0	0	8.875	1.449	24.918	7.665	5.147	0	3.744	0	2.748	9.336	53.075	130.558	0	0	0	0	2.261	0	0	0.564	0	0	0	0	0	0	0	0	0	0	0	0	0	0	11	3	1	0	0	18	5
146	no	h2	0.305	0	0.648	19.162	0	0	20.496	0	0	0	10.46	0	2.541	1.834	8.385	7.632	0	0	0	0	0	0	0	0	0	0	0	0	0	0	0	0	0	0	0	0	0	0	0	2	0	1	6	0	0	42	0
147	no	h5	4.699	0	1.348	2.889	0	0	4.156	0	1.213	0	2.76	0	7.694	4.768	5.183	10.859	15.902	0	0	0	0	0	0	0	0	0	0	0	0	0	0	0	0	0	0	0	0	0	0	1	0	1	1	0	0	8	0
148	no	h3	0	0	0	5.114	0	0	2.48	0	0	0	0.276	0	0.49	0.288	4.056	4.225	37.284	0	0	0	0	0	0	0.726	0	0	0	0	0	0	0	0	0.668	0	0	0	0	0	0	0	0	0	3	0	0	7	0
149	yes	h3	0	0	0	0	0	0	1.553	0	0	0	0.929	0	1.805	1.708	1.775	3.187	21.24	0	0	0	0	0	0	0	0	0	0	0	0	0	0	0	0	0	0	0	0	0	0	0	0	0	0	0	0	4	0
150	no	h4	1.006	0	1.507	0	0	0	8.935	0	48.457	0	10.9	0	3.935	4.939	15.562	14.419	46.572	0	0	0	0	0	0	0	0	0	0	0	0.681	0	0	0	0	0	0	0	0	0	0	1	0	2	0	0	0	27	0
151	no	h7	0	0	0	0	0	0	9.698	0	0	0	11.156	0	6.304	7.716	11.966	11.521	57.44	0	0	0	0	0	0	0	0	0	0	0	0	0	0	0	0	0	0	0	0	0	0	0	0	0	0	0	0	20	0
152	yes	h4	0	5.038	19.863	0	0	0	9.874	1.552	138.483	5.018	11.029	0	6.103	1.588	8.782	15.841	106.275	0	0	0	0	0	6.551	0	0	1.147	0	0	0	0	0	0	0	0	0	0	0	0	0	0	6	21	0	0	0	20	2
153	no	h1	0	1.622	1.924	4.564	0.592	0	10.994	0	0	2.056	14.792	0	18.689	10.516	11.27	16.391	14.125	27.576	0	0	0	0	0	0	0	0	0	0	0	0	0	0	0	0	0	0	0	0	0	0	2	2	3	1	0	25	0
154	yes	h7	6.08	2.114	5.261	7.332	0.768	0	12.948	1.096	0	2.078	6.828	6.08	5.166	3.628	15.781	21.033	0	128.914	0	0	0	0	0	0	0	0.666	0	0	0	0	0	0	0	0	0	0	0	0	0	10	4	2	1	2	0	30	2
155	no	h2	0	0	0	0	0	0	1.805	0	0	0	4.067	0	0.89	2.526	9.776	9.815	0.655	0	0	0	0	0	0	0	0	0	0	0	0	0	0	0	0	0	0	0	0	0	0	0	0	0	0	0	0	3	0
156	no	h1	1.976	7.376	0	38.256	0	0	8.878	0	0	7.405	20.996	0	14.56	8.517	18.034	23.91	16.153	76.446	0	0	0	0	0	0	0	0	0	0	0	1.882	0	0	0	0	14.371	0	0	0	0	3	10	0	6	0	0	16	0
157	yes	h1	0	0	0	0	0	0	0.7	0	0	0	2.242	0	1.45	4.679	6.358	4.158	0	4.009	0	0	0	0	0	0	0	0	0	0	0	0	0	0	0	0	0	0	0	0	0	0	0	0	0	0	0	1	0
158	yes	h3	0	0	0.92	0	0.537	0	11.039	0.563	0	0	5.869	0	1.605	3.968	5.608	6.795	63.11	0	0	0	0	0	3.842	1.47	0	1.76	0	0	0	0	0	0	0	0	0	0	0	0	0	0	0	1	0	1	0	17	1
159	no	h3	0	0	0	0	0	0	0.657	0	0	0	2.893	0	2.156	3.601	4.145	6.258	0	0	0	0	0	0	0	0	0	0	0	0	0	0	0	0	0	0	0	0	0	0	0	0	0	0	0	0	0	1	0
160	no	h1	0.656	8.602	2.377	11.58	11.708	0	11.87	14.753	16.225	24.078	17.883	0	6.857	9.695	17.058	12.984	37.073	74.603	0	0	0	2.002	0	0	0	9.593	0	0	0	0	0	0	0	0	0	0	0	0	0	3	15	3	7	11	0	27	3
161	no	h8	0	0	0	0	0	0	1.171	0	0	0	0	0	0	0	0	0.982	0	0	0	0	0	0	0	0	0	0	0	0	0	0	0	0	0	0	0	0	0	0	0	0	0	0	0	0	0	1	0
162	yes	h5	0	0	0	6.16	0	0	2.601	0	0	0	2.053	0	1.275	3.6	7.569	6.852	2.609	0	0	0	0	0	0	0	0	0	0	0	0	0	0	0	0	0	0	0	0	0	0	0	0	0	2	0	0	3	0
163	yes	h3	0	0.592	15.947	4.109	0	0	4.6	0	0	0.592	2.158	0	0.425	1.595	4.125	10.349	39.132	0	0	0	0	0	0	0	0	0	0	0	0	0	0	0	0	0	0	0	0	0	0	0	1	2	2	0	0	8	0
164	no	h6	0	0	0	43.802	2.201	0.609	15.471	0	14.27	0	3.767	0	2.913	1.856	11.712	9.337	13.054	18.695	0	0	0	0	0	0	0	0.625	0	0	0	0	0	0	0	0	0	0	0	0	0	0	0	0	7	1	1	30	0
165	no	h4	6.129	4.493	0	7.507	0	0	21.442	0	16.67	22.535	5.265	0.744	5.614	7.049	18.781	16.236	38.518	36.5	0	0	0	0	0	8.511	0	0	0	0	0	0	4.88	0	0	0	0	0	0	0	0	7	9	0	5	0	0	44	0
166	no	h3	2.236	1.105	1.034	0	0	0	11.534	0	0	2.569	5.4	0	3.917	4.64	10.138	9.447	57.339	5.199	0	0	0	0	0	0	0	0	0	0	0	0	0	0	0	0	0	0	0	0	0	2	2	1	0	0	0	22	0
167	no	h6	3.178	5.357	4.693	16.173	0	0	17.421	0	0	3.689	11.735	0	7.962	3.067	18.273	16.527	14.812	69.99	0	0	0	0	0	0	0	1.714	0	0	0	0	0	0	0	0	0	0	0	0	0	7	9	3	4	0	0	31	0
168	no	h3	0	0.43	0	0	0	0	0	0	0	0.43	2.094	0	1.696	1.865	5.059	4.263	5.042	0	0	0	0	0	0	0	0	0	0	0	0	0	0	0	0	0	0	0	0	0	0	0	1	0	0	0	0	0	0
169	no	h3	0	0	1.434	5.65	0	0	4.37	0	0	0	1.661	0	1.084	3.397	15.496	12.932	22.917	25.393	0	0	0	0	0	0	0	0	0	0	0	0	7.743	0	0	0	0	0	0	0	0	0	0	2	2	0	0	10	0
170	no	h1	1.613	0.895	22.006	16.485	0	0	34.007	0	0	0.895	9.443	1.189	18.07	12.376	28.835	29.04	90.798	28.173	0	0	0	0	0	0	0	0	0	0	0	0	0	0	0	0	0	0	0	0	0	3	1	9	2	0	0	80	0
171	yes	h1	0	0	0	0	0	0	13.106	0	0	0	1.861	0	1.854	2.509	20.967	9.916	0	0	0	0	0	0	0	0	0	0	0.524	2.996	0	0	0	0	0	0	0	0	0	0	0	0	0	0	0	0	0	35	0
172	no	h2	6.773	0.267	8.901	3.831	0	0.635	6.428	0	0	0.545	10.97	0	0	0	6.409	5.837	0	1.381	0	0	0	0	0	0	0	0	0	0	0	0	0	0.286	0	0	0	1.388	0	0	0	4	1	4	2	0	1	18	0
173	no	h6	0	0	0.339	43.793	0	0.548	11.708	0.528	0	6.665	1.25	0	0.86	0	17.61	16.81	0.27	0.906	0	0	0	0	0	0	0	0.943	0	0	0	0	0	0	0	0	0	0	0	0	0	0	0	1	9	0	3	33	3
174	no	h8	0	1.34	28.69	25.83	0.47	0	6.35	0.26	0	0.48	5.25	0	0.97	0	7	6.62	126.63	1.95	0	0	0	0	0	0	0	0	0	0	0	0	0	0	0	0	0	0	0	0	0	0	2	20	1	1	0	12	1
175	yes	h2	0	0	0	40.262	0	0	16.16	0	0	4.597	3.28	0	0.87	0.584	17.61	15.33	0	0	0	0	0	0	1.04	0	0	0	0	0	0	0	0	0	0	0	0	0	0	0	0	0	0	0	1	0	0	21	0
176	yes	h3	0	2.54	0	14.381	0.653	1.23	3.32	0	0	9.377	0.48	0	0	0	5.135	6.059	0.18	0	2.09	0	0	0	0	0	0	0	0	0	0	0	0	0	0	3.72	0	0	0	0	0	0	7	0	3	2	4	7	0
177	no	h5	0	0	0	0	0	0	0.907	0	0	0	0	0	0	0	2.74	3.03	0	0	0	0	0	0	0	0	0	0	0	0	0	0	0	0	0	0	0	0	0	0	0	0	0	0	0	0	0	2	0
178	yes	h6	0.106	0	0	22.21	0.139	0	3.857	0.05	0	6.073	1.53	0	0	0.649	4.51	5.274	0	0	0	0	0	0	0	0	0	0	0.379	0	0	0	0	0	0	0	0	0	0	0	0	1	0	0	7	1	0	12	1
179	no	h3	0	0	1.16	0	0	0	3.008	0	0	0.72	1.43	0	0.979	1.53	3.2	4.201	22.945	0	0	0	0	0	0	0	0	0	0	0	0	0	0	0	1.21	0	0	0	0	0	0	0	0	1	0	0	0	7	0
180	no	h6	0	0	0.405	0.551	0	0.5	18.261	0.091	0	1.231	2.844	0	0	0.87	30.789	31.814	1.793	0.922	0	0	0	0	0	0	0	0	0	0	0	0	0	0	0	0	0	0	0	0	0	0	0	1	1	0	4	45	1
181	yes	h4	0	0	0	0	0	0.442	7.337	0.94	0	0	7.495	0	2.36	0	11.432	15.98	0	0	0	0	0	0	2.664	0	0	0	0	5.73	0	0	0	0	0	0	0	0	0	0	0	0	0	0	0	0	1	17	3
182	no	h3	0	2.785	13.655	24.662	0	0	3.683	0	0	10.25	6.815	0	2.296	1.855	9.799	7.37	0	0	0	5.051	0	0	0	0	0	0.614	0	3.388	0	0	0	0	0	0	3.091	0	0	0	0	0	5	4	9	0	0	8	0
183	yes	h5	0.537	0	0	16.013	0	0	2.163	0	0	1.512	3.044	0	1.216	1.163	10.652	9.713	0	2.257	1.682	0	0	0	0	0	0	0	0.587	1.415	0	0	0	0	0	0	0	0.747	5.774	0	0	1	0	0	5	0	0	8	0
184	yes	h5	0	0	0	38.305	0	0	0.883	0	0	4.989	0	0	0	0.415	8.934	6.71	0	0.36	0	0	0	0	0	0	0	0	0.635	0	0	0	0	0	0	0.5	0	0	0	0	0	0	0	0	1	0	0	2	0
185	no	h1	0	5.355	0	7.65	0	0.56	13.538	0	0	9.203	2.062	0	4.63	2.796	15.154	15.179	0	2.887	0	2.27	0	0	0.488	0	0	0	0.209	2.607	0	0	3.942	0	0	0	0	0	0	0.66	0	0	6	0	1	0	1	33	0
186	no	h5	2.847	0	2.566	0	0	0	0.478	0	0	0	1.753	0	2.253	2.361	3.82	4.895	0	3.951	0	0	0	0	0	0	0	0	0	0.509	0	0	0	0	0	0	0	0	0	0	0	1	0	1	0	0	0	1	0
187	yes	h3	0	0	0	0	0	0	2.669	0	0	4.131	1.225	0	0.686	0.38	5.002	5.849	0	0	0	0	0	0	0	0	0	0	0	2.704	0	0	0	0	0	0	0	0	0	0	0	0	0	0	0	0	0	8	0
188	yes	h3	0	0	0	0	0	0	4.657	0	0	1.932	2.364	0	0.453	2.196	7.612	4.33	0	0	0.66	0	99.77	0	0	0	0	0	0	1.003	0	0	0	0	0	0.583	0	0	0	0	0	0	0	0	0	0	0	14	0
189	no	h1	0	0	0	0	0	0	0	0	0	0	0	0	0	0	0.521	0.586	0	0	0	0	0	0	0	0	0	0	0	0	0	0	0	0	0	0	0	0	0	0	0	0	0	0	0	0	0	0	0
190	yes	h2	0	0	1.792	15.749	0	0.48	1.41	0	1.38	3.749	0.69	2.271	0.602	0	5.269	7.376	0	0.094	1.03	0.351	0.841	0	0	0	0	0	0	0	0	0	0	0	0	0.221	0	0	0	0	0.174	0	0	4	2	0	1	6	0
191	no	h8	0	1.096	0	0	0	0	4.259	0	0	0	0.606	0	0	0	8.109	6.102	0	0	0	0	0	0	0	0	0	0	0	0	0	0	0	0	0	0	0	0.625	0	0	0	0	4	0	0	0	0	15	0
192	yes	h7	0.471	3.267	3.641	22.959	0	0	11.174	0	0	6.757	1.748	0.334	2.467	1.198	20.443	16.37	1.188	4.745	0	0	0.379	0	0	0	0	0	0	0	0	0	0	0	0	0	0	0	0	0	0	4	9	7	6	0	0	38	0
193	yes	h5	0	0	0	0	0	0	0	0	0	0	0	0	4.04	2.77	5.84	6.5	0	0	0	0	0	0	0	0	0	0	0	0	0	0	0	0	0	0	0	0	0	0	0	0	0	0	0	0	0	0	0
194	yes	h1	0	0	0.682	0	0	0	6.25	0	0	0	0.464	0	2.169	2.706	21.778	19.616	0	0	0	0	0	0	0	0	0	0	0	0	0	0	0	0	0	0	0	0	0	0	0	0	0	2	0	0	0	14	0
195	yes	h4	0	0	27.267	0	0	0	3.001	0	0	0	2.566	7.344	3.106	1.032	4.557	5.641	7.417	0	8.774	0	0	0	0	0	0	0.167	0	0	0	0	0	0	0	0	0	0	0	0	0	0	0	32	0	0	0	9	0
196	no	h3	1.567	0	0	0	0	0	10.063	0	0	0	2.497	0	0.727	0.353	5.092	6.686	1.131	0	0	0	0	0	0	0	0	0	0	0	0	0	0	0	0	0	0	0	0	0	0	3	0	0	0	0	0	37	0
197	yes	h1	0	1.389	0	20.532	1.66	0	10.2	1.441	0	3.211	0.7	0	1.493	0.587	4.558	4.962	23.583	0	0	0	0	0	3.106	0	0	0	0	0	0	0	0	0	0	0	0	0	0	0	0	0	5	0	6	3	0	21	6
198	yes	h1	1.63	0	0.644	0	0	0	11.103	0	0	0.4	5.268	0	6.448	5.018	8.61	11.933	9.643	0	0	0	0	0	0	0	0	0	0	0	0	0	0	0	0	0	0	0	0	0	0	3	0	1	0	0	0	31	0
199	no	h8	0	0	0.766	0	0	0	0.233	0	0	0	0	0	0	0	0	0.786	0	0	0	0	0	0	0	0	0	0	0	0	0	0	0	0	0	0	0	0	0	0	0	0	0	1	0	0	0	1	0
200	no	h4	0.86	1.89	0	3.418	0.24	0	3.17	0.71	0	0	3.04	0	0.61	2.19	17.98	18.74	4.59	1.18	0	0	0	0.94	0	0	0	0.65	0	0	0	0	0	0.49	0	0	0	0	0	0	0	1	6	0	1	1	0	10	2
201	yes	h1	0.508	0.45	2.934	0	0	0	24.427	0.584	0	0.6	4.709	0	12.065	5.492	24.765	28.683	53.821	0	0	0	0	0	0	0	0	0	0	0	0	0	0	3.025	0	0	0	0	0	0	0	1	1	3	0	0	0	53	1
202	no	h7	8.563	3.217	9.463	20.41	8.847	0	8.543	5.501	0	2.927	2.209	0	2.21	2.11	26.97	20.024	23.519	3.891	0	0	0.673	6.928	0	0	0	0	0	0	0	0	0	2.273	0	0	0	0	0	0	0.518	11	10	9	2	7	0	26	12
203	no	h2	1.86	0	3.77	10.71	0	0	8.26	1.07	0	0	0.74	0	1.04	0	4.37	3.6	10.945	0	0	0	0	7.14	0	0	0	0.36	0	0	0	2.04	0	0.81	0	2.97	0	10.18	0	0	0	3	0	1	4	0	0	22	2
204	yes	h3	0	0.405	0	47.066	0	1.301	5.282	0.233	0	15.854	3.437	0	0	0	14.587	14.328	0.35	0.234	0	0	0	0	0	0	0	0.185	0	0	0	0	0	0	0	0	0	0.463	0	0	0	0	2	0	7	0	6	15	2
205	no	h5	0	0.229	0	0	0	0	4.047	0.559	0	1.501	2.525	0	0	0	13.558	11.658	0	0	0	0	0	0	0	0	0	0	0	0	0	0	0	0	0	0	0	0	0	0	0	0	1	0	0	0	0	12	2
206	no	h6	0.639	0	0	16.752	0	0	3.208	0	0	8.656	1.43	0.302	0	0	4.603	9.65	0.545	0	0	0	0	0	0	0	0	0	0	0	0	0	0	0	0	0	0	0	0	0	0	1	0	0	5	0	0	10	0
207	yes	h6	0	0.366	0	18.166	0.028	0.639	10.42	0.308	0	5.763	2.42	0	0	0	6.11	8	0	0	0	0	0	0	1.7	0	0	0.975	0	0	0	0	0	0	0	0	0	0	0	0	0	0	2	0	1	1	4	18	3
208	yes	h1	0.875	0.487	0.656	0	0	0.216	8.563	0.469	0	3.816	8.377	0	0	0	39.086	35.854	0	0	0	0	0	0	0	0	0	0	0	0	0	0	0	0	0	0	0	0	0	0	0	2	3	1	0	0	2	13	3
209	no	h2	0.801	0.133	0	14.681	0	0	0.666	0	0	0.3	0.699	0	0.3	0	1.624	2.331	0	0	0	0	0	0	0	0	0	0	0	0	0	0	0	0	0	0	0	18.873	0	0	0	2	1	0	8	0	0	3	0
210	yes	h2	1.032	0	0.716	39.247	0	0	17.397	0	0	0	1.267	0	2.455	1.964	6.821	8.308	0.726	5.808	0	0	0	0	0	0	0	0	0.347	0	0	0	0	0	0	0	0	0	0	0	0	3	0	1	4	0	0	38	0
211	yes	h4	2.6	2.134	0.633	0	0	0	10.358	0.624	0	2.711	2.813	0	3.802	0	4.374	10.555	0	53.367	0	0	0	0	5.216	0	0	0.2	0	0	0	0	0	0	0	0	0	0	0	0	0	2	6	1	0	0	0	26	2
212	no	h1	0.433	1.666	0	2.548	0	0	0.3	0.968	0	2.133	0.2	0	0.865	0.933	1.723	1.365	0	0	0	0	0	0	0	0	0	0	0	0	0	0	0	0	0	0	0	0	0	0	0	1	3	0	3	0	0	1	4
213	no	h7	2.966	0.334	0.466	8.475	0	0	2.568	0.3	0	0.867	2.167	0	0.8	1.765	10.395	8.905	8.519	2.001	0	0	0	0	0	0	0	0	0	0	0	0	0	0	0	0	0	0	0	0	0	6	2	1	1	0	0	9	1
214	yes	h3	0	1.235	0	16.451	0	0	2.264	0	0	1.801	0.434	0	0	0	1.766	1.867	4.99	0	2.561	0	0	0	0	0	0	0	0	0	0	0	0	0	0	0	0	0	0	0	0	0	4	0	6	0	0	6	0
215	no	h6	0	0	0	0	0	0	0.83	0	0	0	0.87	0	0.43	0	2.41	4.85	3.87	0	0	0	0	0	0	0	0	0	0	0	0	0	0	0	0	0	0	0	0	0	0	0	0	0	0	0	0	2	0
216	yes	h4	0	4.172	0	0	0	0.268	11.685	1.744	0	10.072	4.866	0	0	0	10.31	17.781	2.297	0	0	0	0	0	0	0	0	0.583	0	0	0	0	0	0	0.554	0	0	0	0	0	0	0	10	0	0	0	1	21	12
217	no	h6	0	0	1.76	3.2	0	0.22	25.62	0	0	0.4	7.46	0	0	0	36.375	41.562	0	0.68	0	0	0	0	0	0	0	0	0	0	0	0	0	0	0	0	0	0	0	0	0	0	0	3	1	0	1	40	0
218	no	h4	0	0.708	1.667	0.699	0	0	14.845	0.349	0	3.13	1.773	0	0	0	12.545	16.241	0.221	0	0	0	0	0	0	0	0	0	0	0	0	0	0	0	0	0	0	0	0	0	0	0	3	5	1	0	0	60	2
219	no	h6	0.36	3.031	0	54.93	0.161	0	13.63	0.313	0	8.397	4.66	0	0	0.329	28.151	30.179	0	1.037	0	0	0	0	0	1.716	0	0.11	0	0	0	0	0	0	0	1.218	0	0	0	0	0	2	9	0	7	1	0	38	1
220	yes	h1	0	3.61	8.79	0	0	0	8.22	0	0	0	14.55	0	8.32	4.21	19.02	24.53	112.53	0	0	0	0	0	0	0	0	0	0	0	0	0	0	0	0	0	0	0	0	0	0	0	6	6	0	0	0	13	0
221	no	h8	0	0.32	0.37	48.35	0.7	0	4.49	0.31	11.42	0.31	1.7	0	0.94	1.09	5.34	4.78	84.19	0	0	0	0	0	0	0	0	0	0	0	5.61	0	0	0	0	0	0	0	0	0	0	0	1	1	5	2	0	12	1
222	no	h2	0	0	6.384	17.991	0	3.317	14.3	0	0	1.458	11.881	0	1.879	0.89	12.014	11.529	0	2.338	0	0	0	0	0	0	0	1.397	0	0.681	0	0	0	0	0	0.57	0	1.39	0	0	0	0	0	3	6	0	6	33	0
223	no	h3	0	0	0	8.14	0	0	1.77	0	0	0	0.31	0	1.01	1.52	3.08	3.85	32.77	0	0	0	0	0	0	28.09	0	0	0	0	0	0	0	0	0	0	0	0	0	0	0	0	0	0	4	0	0	6	0
224	no	h6	0.87	0.34	5.1	11.57	0	0	10.56	0	0	0.21	2.34	0.31	2.43	2.17	5.33	7.08	46.91	0.7	0	0	0	0	2.2	0	0	0	0	0	0	0	7.61	0	0	0	0	0	0	0	0	2	1	7	4	0	0	23	0
225	no	h4	0	2.48	0	60.84	0	0	1.87	0	0	0	0.5	0	2.13	3.01	6.66	6.67	49.35	0	0	0	0	0	0	0	0	0	0	0	0	0	0	0	0	0	0	0	0	0	0	0	6	0	14	0	0	7	0
226	yes	h6	0	0	0	18.88	0	0	7.44	0	0	0	0.15	0	0.42	0	7.77	9.38	21.33	0	0	0	0	0	0	0	0	0.56	0	0	0	0	0	0	0	0	0	0	0.52	0	0	0	0	0	7	0	0	21	0
227	no	h3	1.19	0.38	4	20.13	0	0	11.01	0	0	0	1.35	1.19	3.42	2.54	8.87	12.985	44.31	0	0	0	0	0	0	0	0	0	0	0	0	0	0	0	0	0	0	0	0	0	0	1	1	5	3	0	0	33	0
228	yes	h6	0	1.16	0	16.36	0	0	8.27	0.48	0	0.48	1.94	0	1.69	0.28	7.55	10.24	30.739	0	0	0	0	0	1	0	0	0	0	0	0	0	0	0	0	0	0	0	0	0	0	0	4	0	6	0	0	21	1
229	no	h1	1.238	0.43	0	46.08	0	0	38.4	0	0	0	0.64	0.268	4.94	5.1	12.63	8.16	34.65	0	0	0	0	0	0.98	0	0	0	0	0	0	0	0	0	0	0	0	0	0	0	0	3	1	0	6	0	0	95	0
230	no	h5	1.52	0.42	0	56.47	0	0	30.02	0	0	0	1.47	0.65	4.62	4.2	12.75	11.035	26.02	2.07	0	0	0	0	0.89	0	0	0	0	0	0	0	0	0	0	0	0	0	0	0	0	3	1	0	7	0	0	74	0
231	no	h3	1.12	0	0	7.74	0	0	8.16	0	0	0	1.01	1.12	0.57	0.21	1.94	3.97	34.74	0	0	0	0	0	1.05	0	0	0	0	0	0	0	0	0	0	0	0	0	0	0	0	1	0	0	2	0	0	21	0
232	yes	h4	0.62	0	0	0	0	0	7.16	0	0	0	0.59	0	0.61	1.09	4.43	3.62	81	0	0	0	0	0	0	0	0	0	0	0	0	0	0	0	0	0	2.898	0	0	0	0	1	0	0	0	0	0	19	0
233	yes	h1	0.38	0	0	0	0	0	15.62	0	0	0	5.775	0.21	9.07	8.07	13.61	16.47	114.17	0	0	0	0	0	0	0	0	0	0	0	0	0	0	0	0	0	0	0	0	0	0	2	0	0	0	0	0	37	0
234	no	h2	0	0	4.721	4.5	0	0	11.195	0	0	0.671	3.731	0	0.89	3.26	8.66	7.93	8.397	0	0	0	0	0	0	0	0	0.59	0	0	0	0	0	0	0	0	0	0	0	0	0	0	0	3	1	0	0	24	0
235	yes	h4	1.94	0	0	0	0	0	7.91	0	0	0	2.77	0	2.08	1.7	7.24	5.04	49.827	0	0	0	0	0	0	0	0	0	0	0	0	0	0	0	0	0	0	0	0	0	0	2	0	0	0	0	0	25	0
236	no	h3	0	0.75	0	24.33	0	0	12.95	0	0	0	3.28	0	3.71	2.79	11.83	16.22	92.73	0	0	0	0	0	0	10.65	0	0	0	0	0	0	0	0	0	0	0	0	0	0	0	0	2	0	7	0	0	33	0
237	yes	h4	0	0.956	0.689	12.448	0	0	4.028	0	0	0	0.302	0	0.512	0.496	1.004	1.782	0	0	0	0	0	0	0	0	0	0	0	0	0	0	0	0	0	0	0	0	0	0	0	0	3	2	1	0	0	12	0
238	yes	h2	0	0	0	0	0	0	8.644	0	0	0	1.756	0	0	0	1.041	0.936	98.835	0	0	0	0	0	12.831	0	0	0	0	0	0	0	0	0	0	0	0	0	0	0	0	0	0	0	0	0	0	27	0
239	yes	h2	0	0	0.75	3.67	0	0	3.81	0	0	0	0.67	0	0	0.71	6.64	7.07	8.36	0	0	0	0	0	0	0.92	0	0	0	0	0	0	0	0	0	0	0	0	0	0	0	0	0	1	3	0	0	11	0
240	no	h4	0.605	1.51	0.41	29.52	0	0	1.9	0	0	0	0.87	0	1.36	2.38	12.61	14.66	65.48	0	0	0	0	0	0	0	0	0	0	0	0	0	0	0	0	0	0	0	0	0	0	1	4	1	7	0	0	6	0
241	yes	h1	0.18	1.43	0	25.68	0	0	11.55	0.4	0	0	0.99	0	2.36	1.42	7.81	9.92	85.709	0	0	0	0	0	0	0	0	0	0	0	0	0	0	0	0	0	0	0	0	0	0	1	3	0	6	0	0	26	1
242	no	h5	0.6	0	0	0	0	0	0.279	0	0	0	0	0	1.81	0.76	2.33	4.61	1.86	0	0	0	0	0	0	0	0	0	0	0	0	0	0	0	0	0	0	0	0	0	0	1	0	0	0	0	0	1	0
243	no	h3	0	0.94	0.43	23.56	0	0	6.55	0	0	0	1.27	0	1.65	4.02	5.73	4.18	52.86	0	0.82	0	0	0	0.82	0	0	0	0	0	0	0	0	0	0	0	0	0	0	0	0	0	3	1	10	0	0	16	0
244	no	h7	0	4.1	0	35.37	0.3	0	11.365	0	0	3.34	2.19	0.9	1.42	2.53	4.22	3.24	88.91	0	0	0	0	0	0	0	0	0	0	0	0	0	0	0	0	0	0	0	0	0	0	0	10	0	7	1	0	27	0
245	yes	h1	0	1.06	5.38	9.91	0.48	0	16.19	0.38	0.32	0	10.02	0	6.06	4.06	11.03	14.11	143.937	0	0	0	0	0	6.63	0	0	0	0	0	0	0	0	0	0	0	0	0	0	0	0	0	2	3	5	1	0	33	1
246	yes	h7	0.29	2.02	2.24	8.16	0	0	7.32	0	0	0	1.93	0.29	0.49	1.21	0.93	0.41	78.89	0	0	0	0	0	0	0	0	0	0	0	0	0	0	0	0	0	0	0	0	0	0	1	5	2	2	0	0	20	0
247	no	h1	0	7.84	3.4	100.98	0	0	31.895	0.47	0	0	4.54	0	4.52	6.37	13.91	9.565	108.096	0	0	0	0	0	0	0	0	0	0	0	0	10.84	0	10.37	0	0	0	0	0	0	0	0	19	3	14	0	0	82	1
248	yes	h8	0	0.74	0	10.2	0	0	2.94	4.06	0	4.18	0.64	0	1.92	0.82	1.5	1.76	12.48	0	0	0	0	0	0	0	0	4.14	0	0	0	0	0	0	0	0	0	0	0	0	0	0	1	0	2	0	0	3	1
249	yes	h8	16.774	9.497	0	18.15	1.853	0	5.655	0	0	10.304	0.988	0	3.312	6.762	8.547	4.857	0	34.961	0	0	0	0.847	98.328	0	0	1.177	0	3.707	0	0	0	0	0	0	0	0	0	0	0	2	7	0	2	1	0	12	0
250	yes	h2	0	2.496	0	62.412	0.937	1.623	1.527	0	0	4.694	3.862	0.4	0.434	0.43	3.566	6.274	0	1.441	5.692	0	0	1.049	0.378	0	0.63	0	0	0.37	0	0	0	0	0	0	0	0	0	0	0	0	3	0	9	2	3	4	0
251	yes	h1	0	0	0	0	0	0	9.793	0	0	0	11.055	0	5.441	2.021	24.102	22.351	0	0	0	0	0	0	0.733	0	0	0	0	3.121	0	0	0	0	0	0	0	0	0	0	0	0	0	0	0	0	0	20	0
252	no	h2	0	0	0	11.94	0	1.43	3.77	0	0	0	3.531	0	0.727	1.023	9.952	8.194	0	0	0	0	0	0	1.101	0	0	0	0	0.908	0	0	0	0	0	0	0	0.581	0	0	0	0	0	0	3	0	3	9	0
253	yes	h6	0.54	4.609	0.382	0	0	0.821	9.182	0.57	0.712	15.37	3.433	0	1.359	1.061	3.565	6.246	0.285	0.399	0	0	0	0	0.744	0	0	0	0	0.866	0	0	0	0	0	0	0	0	14.93	0	0	1	11	1	0	0	2	28	2
254	no	h4	4.07	3.05	17.09	14.85	0	0	11.49	0	0	0	6.06	4.17	2.68	4.03	10.26	12.53	45.387	0	0	0	0	0	0	0	0	0	0	0	0	0	0	0	0	0	0	0	0	0	0	6	8	4	4	0	0	28	0
255	yes	h8	0	0	0	180.24	0.585	0	1.173	0	0	10.35	0.358	0	1.296	0.465	3.376	6.05	0	1.291	0	0	0	0	0	0	0	0	0.619	1.308	0	0	0	0	0	0	0	0	0	0	0	0	0	0	1	1	0	2	0
256	no	h6	4.346	0.5	2.018	16.723	0	0	14.941	0	0	0.489	5.667	0	1.007	1.997	9.299	6.242	0	0	0	0	56.932	0	0.631	0	0	0	0	2.828	0	0	0	0	1.937	0	0	0	0	0	0	2	1	1	4	0	0	44	0
257	yes	h6	4.193	1.777	0.731	29.809	0	0	4.477	0	0	3.769	3.839	0	0.486	2.134	4.668	6.037	0.305	0.552	1.476	0	0	0	0	0	0	0.708	0.473	2.681	0	0	6.381	0	0	0	0	0	0	0	0	4	4	1	3	0	0	16	0
258	no	h4	0	1.24	0	8.09	0	0	11.8	0	0.18	0.34	7	1.18	4.57	5.78	7.15	12.24	0	4.46	0	0	0	0	0	0	0	0	0	0	0	0	0	0	0.4	0	0	0	0	0	0	0	4	0	4	0	0	36	0
259	no	h2	0	0.424	0	32.09	0	0.462	11.512	0	0	12.957	2.114	0	0.431	4.161	10.885	9.146	0.154	0	0	0	1.902	0	0	0	0	0	0	0	0	0	0	0	0	0.793	0	2.238	0	0	0	0	1	0	10	0	1	42	0
260	yes	h4	13.748	0	0	0	0	0	3.587	0	0	0	2.702	0	0.581	0	1.494	3.246	0	0	0	0	0	0	1.962	0	0	0.433	0	0	0	0	0	0	0	0	0	0	0	0	0	5	0	0	0	0	0	9	0
261	no	h2	0	0	0	33.563	0	0.4	11.596	0	0	0	3.45	0	1.723	1.894	9.376	4.646	0	1.3	0	0	0	0	0	0	0	0	0	0	0	0	0	0	0	0	0	6.551	0	0	0	0	0	0	7	0	1	31	0
262	no	h5	4.131	0	0	0	0	0	0.633	0	0	0	0	2.813	1.661	1.466	7.634	7.497	0	0	1.213	0	0	0	0	0	0	0	0	0	0	0	0	0	0	0	0	0	0	0	0	2	0	0	0	0	0	2	0
263	yes	h7	0	0.247	6.386	5.172	0	0.938	7.905	0	0	0	3.06	0	1.056	0.613	1.667	3.112	0	0	0	0	0	0	0	0	0	0	0	0	0	0	0	0	0	0	0	0	0	0	0	0	1	4	2	0	3	22	0
264	yes	h2	0	0	0	0	0	0	13.119	0	0	0	0.696	0	0	0	1.352	0	0	0	0	0	0	0	1.542	0	0	0	0	0	0	0	0	0	0	0	0	0	0	0	0	0	0	0	0	0	0	24	0
265	yes	h1	0.289	3.311	0	13.94	0.93	0	6.466	0.45	0	3.911	3.963	0.769	4.568	3.217	12.395	14.053	0	0	2.299	0	0	0	0	0	0	0.267	0	0	0	2.54	0	0	0	0	0	0	0	0	0	1	7	0	4	1	0	18	1
266	yes	h2	0	0	6.753	12.846	0	0.29	8.364	0	0	0	3.383	0	2.034	0.29	8.806	4.313	0	0	0	0	0	0	9.65	0	0	0	0	0	0	0	0	0	1.539	0	0	0	0.814	0	0	0	0	2	1	0	1	17	0
267	no	h6	0.5	0	1.848	34.83	0	0	10.642	0	0	0	0.799	0.6	0	0.35	6.625	4.661	0	0	0	0	0	0	0	0	0	0	0	0	0	0	0	0	0	0	0	0	0	0	0	1	0	2	5	0	0	33	0
268	no	h8	0	0.537	0	5.897	2.099	0	0.487	0.487	0	6.048	0.536	0	0.603	0.975	3.908	4.933	0	1.805	0	0	0	0	0	0	3.854	0.196	0	0	0	0.778	0	0	0	0	0	0	0	0	0	0	2	0	2	4	0	2	2
269	no	h7	0.82	0	0	0	0	0	3.472	0	0	0	0.984	1.383	0.197	1.525	5.014	2.95	0	0	0	0	0	0	0	0	0	0	0	0	0	0	0	0	0	0	0	0	0	0	0	3	0	0	0	0	0	11	0
270	yes	h7	1.19	2.449	0.899	12.149	0	0	2.697	0	0	0	3.095	4.272	3.45	1.334	7.505	9.002	0	0.507	0.399	0	0	0	0	0	0	0	0	0	0	0	0	0	0	0	0	0	0	0	0	4	7	1	3	0	0	7	0
271	yes	h1	2.573	0	0	0	0	0	9.582	0	0	0	7.355	0	2.721	1.664	15.606	12.429	1.289	0	0	0	9.756	0	1.085	0	0	0	0	3.495	0	0	0	0	0	0	0	0	0	0	0	2	0	0	0	0	0	30	0
272	yes	h6	0	0	0	24.001	0	0	8.156	0	0	41.08	0.689	0	1.273	0.854	5.282	6.075	0	0	0	0	0	0	0	0	0	0	0	0	0	0	0	0	0	0	0	0	0	0	41.076	0	0	0	3	0	0	21	0
273	no	h1	0	0	0.551	49.694	0	0	28.044	0	0	0	2.406	0	4.553	2.145	11.913	12.019	0.851	0	0	0	0	0	1.787	0	0	0	0	0	0	0	0	0	0	0	0	0	0	0	0	0	0	1	1	0	0	71	0
274	no	h3	0	0	5.518	31.73	0	0	4.975	0	0	0	2.445	0	3.73	3.267	9.313	10.041	16.242	2.9	0	0	0	0	0	0	0	0	0	0	0	0	0	0	0	0	0.883	0	0	0	0	0	0	3	8	0	0	17	0
275	no	h3	0	0	1.746	20.246	0	0	6.373	0	0	0	2.166	0	2.372	0.842	8.627	9.293	0	3.058	0	0	0	0	0	0	0	0	0	0	0	0	0	0	0	0	0	0	0	0	0	0	0	2	6	0	0	24	0
276	yes	h3	0	0.653	0	12.931	0.687	0	2.469	0.49	0	13.346	2.296	0	0.771	1.144	2.028	3.079	0.44	0.703	0	0	0	0	0	0	0	0	0	0	0	0	0	0	0	0	7.168	0	0.563	0	0	0	3	0	2	3	0	6	2
277	no	h1	2.963	9.215	0	27.383	0.526	0.3	12.591	0.75	0	13.196	4.699	0	2.124	3.544	21.265	15.548	0	0	1.689	0	0	2.9	0	0	3.85	0	0	0	12.23	9.1	0	0	0	0	0	0	0	0	0	2	11	0	11	1	1	35	2
278	no	h2	0	0	0	0	0	0	1.3	0	0	0	0.45	0	0.698	0.464	2.667	2.261	0	0	0	0	0	0	0	0	0	0	0	0	0	0	0	0	0	0	0	0	0	0	0	0	0	0	0	0	0	4	0
279	yes	h1	0	1.199	0	33.942	0	0	17.373	0.24	0	0.35	2.356	0	1.886	1.487	16.265	11.923	6.96	0	0	0	0	0	13.139	0	0	0	0	0	0	0	0	0	0	0	0	0	0	0	0	0	2	0	7	0	0	35	1
280	no	h4	0	1.034	4.494	4.233	0	0.5	5.381	0	0	0	3.937	0	0.3	1.517	10.869	9.482	0	1.416	0	0	0	0.51	0	0	0	0	0	0	0	0	0	0	0	0	0	0	0	0	0	0	3	5	2	0	1	20	0
281	no	h6	3.566	0	0	9.881	0	0	10.795	0	0	0	1.752	6.563	1.35	1.901	6.299	6.719	0	0	0	0	0	0	0	0	0	0	0	0	0	0	0	0	1.7	0	0	0	0	0	0	4	0	0	3	0	0	33	0
282	yes	h7	7.411	2.8	0	0	0	0	2.105	0	0	0	2.748	11.084	0.25	0.5	4.791	6.299	0	0	0	0	0	0	0	0	0	0	0	0	0	0	0	0	0	0	0	0	0	0	0	6	9	0	0	0	0	7	0
283	yes	h3	0.255	0	0	6.813	0	0	4.459	0	0	2.47	1.2	0	0.3	0.619	6.029	5.984	8.59	0	0	0	0	2.68	0	0	2.08	0	0	0	0	2.45	0	0	0	0	0	0	0	0	0	1	0	0	3	0	0	14	0
284	no	h3	0.56	0	4.72	0	0	0	6.094	0	0	0	1.289	0	0.347	0.3	7.136	6.277	3.116	0	0	0	0	0	0	0	0	0	0	0	0	0	0	0	1.244	0	0	0	0	0	0	1	0	4	0	0	0	24	0
285	no	h4	3.967	0.366	2.572	11.861	0	0	6.792	0	0	0	1.699	0	0.88	1.863	9.194	10.4	1.515	0	0	0	0	1.033	0	0	0	0	0	0	0	1.619	0	0	0	0	0	0	0	0	0	5	1	3	4	0	0	30	0
286	no	h8	2.497	0	0	0	0	0.399	5.354	1.399	0	0	3.199	0	1.743	1.228	12.394	13.168	0	0	0	0	0	0	0	0	0	0	0	0	0	0	0	0	0	0	0	0	0	0	0	6	0	0	0	0	1	15	4
287	yes	h8	0	0	0	0	0	0	0.3	0	0	0	0.85	0	0	0	2.775	4.229	0	0	0	0	0	0	0	0	0	0	0	0	0	0	0	0	0	0	0	0	0	0	0	0	0	0	0	0	0	1	0
288	no	h8	2.249	2.531	0	12.103	1.219	0	5.389	0	0	3.365	4.041	0.54	2.545	1.884	20.275	16.969	0	0	0	0	0	0	0	0	0.2	0.3	0	0	3.47	2.493	0	0	0	0	0	0	0	0	0	6	4	0	6	1	0	14	0
289	no	h1	0	4.708	0	17.641	0	0.43	12.636	1.3	0	12.32	7.175	0	4.575	3.975	15.316	13.305	0	0	0	0	0	11.59	0	0	0	1	0	0	0	21.502	0	0	0	0	0	0	0	0	0	0	10	0	10	0	1	30	2
290	no	h2	4.17	0	1.396	31.902	0	0	9.445	0	0	0	2.048	2.358	0.89	2.408	6.546	4.642	0	0	0	0	0	0	0	0	0	0.744	0	0	0	0	0	0	0	0	0	0	0	0	0	3	0	1	8	0	0	23	0
291	no	h7	0	2.45	0	14.6	0	0	3.633	0	0	2.949	3.253	0	1.961	0	6.132	10.829	1	0.966	0	0	0	0	2.577	0	0	0	0	1.615	0	0	0	0	0	0	0	0	0	0	0	0	4	0	1	0	0	5	0
292	yes	h6	0.541	0.639	0	18.544	0	0.442	9.142	0	3.29	0	2.088	1.876	1.006	2.173	12.395	9.422	0	1.16	1.023	0	0	0	0	0	0	0.737	0	0	0	0	0	0	0	0	0	0	0	0	0	3	2	0	5	0	1	28	0
293	yes	h8	0	0	0	0	0	0	2.386	0	0	0	0	0	0.439	1.473	4.716	4.984	1.67	0	0	0	0	0	0	0	1.594	0	0	0	0	0	0	0	0	0	0	0	0	0	0	0	0	0	0	0	0	5	0
294	yes	h7	6.251	7.061	0	26.207	2.407	0.689	12.63	0	0	0	5.428	19.077	2.674	2.109	14.338	11.933	0	11.45	0	0	0	0	0	0	0	0.442	0	0	0	0	1.259	0	0	0	0	0	0	0	0	4	17	0	6	1	2	33	0
295	no	h5	0	0.814	4.96	11.64	0	0	3.861	0	0	0	2.221	0	2.158	0.814	9.59	9.331	0	0	0	0	0	0	0	0	0	1.199	0	0.397	0	0	0	0	0	0	0	0	0	0	0	0	2	1	2	0	0	10	0
296	yes	h1	1.296	1.025	0	1.926	1.472	0.97	10.329	0	0.767	3.383	4.333	2.214	4.6	1.492	14.1	14.334	0	0	0	0	0	0.967	0.658	0	0	0	0	0	0	3.04	0	0	0	0	0	0	0	0	0	3	2	0	2	4	1	23	0
297	yes	h7	0	0	0	3.158	0	0	3.491	0	0	4.452	1.722	0	5.393	0.32	1.286	7.449	0	1.82	0	0	0	0	0	0	0	0	0	0	0	0	0	0	0	0	0	0	0	0	0	0	0	0	1	0	0	7	0
298	no	h7	27.857	2.288	38.905	13.655	0	0	9.948	0	0	0	4.475	18.251	2.185	0.29	12.437	10.732	2.541	3.06	1.346	0	1.763	0	0	0	0	0.645	0	0	0	0	0	0	0	0	0	0	0	0	0	18	6	16	1	0	0	34	0
299	yes	h7	19.046	7.46	8.672	42.125	0	0.928	8.079	5.072	0	5.996	6.725	17.223	2.24	2.966	15.912	12.483	3.306	6.871	0	0	0	1.239	0.489	0	0	2.787	0	0	0.613	4.34	0	0	0	0	0	0	0	2.86	0	13	14	5	6	0	3	26	3
300	yes	h8	0.649	0	70.994	12.822	0	0	5.273	1.71	0	3.714	0.399	0	3.86	1.954	2.596	5.185	0	0	0	0	0	1.926	0	0	0	0	0	0.378	0	1.56	0	0	0.88	0	0	0	0	0	1.96	1	0	7	3	0	0	14	1
301	no	h2	4.39	0	8.153	31.285	0	0.329	12.445	0	0	0.715	1.777	1.713	2.333	1.917	8.165	11.029	0	8.959	0	0	2.544	0.77	1.244	0.446	0	1.125	0	0	1.052	0.743	7.965	0	0	0	0	2.412	0	0	0	6	0	4	10	0	1	37	0
302	no	h6	1.939	2.552	36.476	19.592	0	0	12.045	0	0	0.572	2.115	2.144	1.493	2.058	12.777	10.825	0	0	0	0	0.664	0	0	0	0	0.797	0	0.554	0	0	0	0	0	0	0	0	0	0	0	2	7	8	4	0	0	38	0
303	yes	h6	0	3.585	0.3	2.835	0.334	0.334	7.126	0.533	0	0	1.52	0	1.349	0.633	3.29	5.957	1.796	0	0	0	0	0	0.933	0	0	0	0	0	0	0	0	0	0	0	0	0	0	0	0	0	11	1	7	1	2	16	2
304	no	h8	0	2.251	23.788	8.971	0.973	5.187	7.541	0	0	3.772	1.175	0	1.983	0.358	6.038	8.585	0	0	1.676	0	0	0	0	0	0	0	0.931	1.238	0	0	0	0	0	0	0	0	0	0	0	0	7	24	2	1	5	15	0
305	yes	h5	7.728	0.182	2.911	7.376	0.393	0	1.487	0.227	0	0.636	0.663	3.159	0.321	0	7.857	8.542	22.695	4.654	0	0	0	0	0	0	0	0.637	0	0	0	0	0	0	0.619	0	0	0	0	0	0	7	1	3	3	2	0	5	1
306	yes	h5	14.973	0	0.852	0	0.541	0	8.312	0	2.149	2.987	2.407	4.285	4.013	2.325	13.235	17.647	22.67	1.406	0	0	0.688	0	0	0	0	0	0	0	0	0	0	0	0	0	0	0	0	0	0	12	0	1	0	2	0	21	0
307	no	h7	1.057	0.53	7.748	0	0	0	5.193	0	0	0	2.671	0	1.188	1.295	14.475	14.383	0	0	0	0	0	0	0	0	0	0	0	0.591	0	0	0	0	0	0	0	0	0	0	0	1	1	4	0	0	0	14	0
308	yes	h4	0	0	31.648	0	0	0	8.081	0	0	0	2.486	0	0.66	0	3.205	9.047	0.38	0	0	0	0	0	1.557	0	0	0	0	1.685	0	0	0	0	0	0	0	0	0	0	0	0	0	40	0	0	0	17	0
309	no	h6	0	4.522	0	28.204	0	0.362	12.983	0	0	6.493	2.617	0	5.566	0.898	15.946	24.317	0	2.133	1.51	0	0	0	0	0	0	0	0	1.333	0	0	6.429	0.577	0	0.307	0	0	0	0	0	0	6	0	3	0	1	36	0
310	no	h7	0.225	0	0	0	0	0	6.057	0	0	0	2.271	0	1.186	0.366	14.544	15.527	0	1.19	0	0	0	0	0	0	0	0	0.58	1.825	0	0	0	0	0	0	0	0	0	0	0	1	0	0	0	0	0	17	0
311	yes	h1	0	1.4	0	2.723	0	0	1.948	0	0	1.561	0.849	0	3.427	2.16	12.751	15.675	0	0.348	2.756	0.888	0	0	0	0	0	0	0	1.314	0	0	0	0	0	0	0	0	0	0	0	0	3	0	1	0	0	6	0
312	no	h3	0	1.357	0	22.582	0	0	2.269	0	0	6.987	1.902	0	0.489	0.613	6.732	6.964	0	0.538	0	1.441	0	0	0	0	0	0	0	0.425	0	0	0	1.03	0	0.336	0	0	0	0	0	0	2	0	6	0	0	10	0
313	no	h7	2.14	4.345	2.2	27.75	11.985	0	11.73	5.33	0	16.2	4.01	1.76	5.11	3.28	7.89	9.21	30.265	2	0	5.63	0	5.15	0	0	0	1.48	0	0	0	3.35	0	0.8	0	0	0	0	0	0	0	2	10	2	4	7	0	27	7
314	no	h7	10.96	5.52	24.27	0	22.64	3.76	11.79	25.77	0	23.85	5.07	7.95	3.67	2.74	21.92	15.875	78.16	12.69	0	2.47	4.16	15.33	0.76	0	0	0.53	0.17	0.63	0	5.64	0	0.4	0	0	0	0.72	0	0	0	9	15	17	0	7	2	31	22
315	yes	h6	0	0	0	11.2	0.91	0	7.825	0.63	0	1.03	0.48	0	3.76	1.26	4.88	9.28	0	0	0	0	0	0	0	0	0	0	0.89	0	0	0.69	0	1.28	0	0	0	0	0	0	0	0	0	0	4	2	0	21	2
316	no	h5	6.887	0.733	0.704	1.364	0	0.567	2.936	0	0	0.367	3.579	2.2	2.282	0.467	4.626	8.448	11.256	0	0	0	0	0	0	0	0	0.366	0	0	0	0	0	0	0	0	0	0	0	0	0	6	3	1	1	0	2	11	0
317	yes	h7	0.46	2.78	10.5	0	6.32	0	3.29	0.47	0.75	3.82	0	0	1.8	1.29	13.997	13.49	5.4	0	0	0.66	0	4.46	0	0	0	0.43	0	0	0	3.1	1.2	1.68	0	0	0	0	0	0	0	1	10	2	0	10	0	9	1
318	no	h8	0	0	0	7.91	0	0	0	0	0	0	0	0	0.97	0	2.38	3.51	0	0	0	0	0	0	0	0	0	0	0	0	0	0	0	0	0	0	0	0	0	0	0	0	0	0	2	0	0	0	0
319	yes	h4	2.39	0	139.176	0	0	0	11.13	0.669	0	0	1.45	0	2.58	0	4.42	9.36	0.611	0	0	0	0	0	0	0	0	0	0	0	0	0	0	0	0	0	1.5	0	0	0	0	4	0	1	0	0	0	26	1
320	yes	h6	1.703	2.142	4.703	29.194	2.422	0	7.828	0.391	2.953	9.688	3.938	0.547	0.954	1.374	6.127	6.887	11.936	7.594	1.687	0	0.157	0	0	0	0.438	0	0	0	0	0	6.703	0	0	0	0	0	0	0	0	1	8	1	9	2	0	21	1
321	yes	h1	0	1.427	0	35.494	0.832	0.523	10.88	0.418	0	10.816	3.389	0	1.911	2.582	15.535	11.987	0	0	0	0	0	0.136	6.663	0	0	0	0	0	0	0	0	0	0	0	0	0	0	0	0	0	4	0	9	2	2	21	2
322	yes	h2	0.434	0	2.774	20.939	1.565	0	6.134	0.122	3.66	2.811	2.819	0	1.925	0.887	7.836	10.255	4.604	12.961	1.421	0.472	0.415	0.548	0	0	0	3.831	0	0	0.711	0	0	0	0	0	0	0.68	0	0	0	1	0	2	12	3	0	14	1
323	no	h1	0	6.644	8.061	9.233	3.034	1.547	22.266	5.436	8.459	21.389	2.517	0	5.207	3.092	11.334	12.759	48.577	35.297	0	20.127	2.432	7.373	9.266	0	0	7.913	0	0	0	2.975	0	2.086	0	0.416	0	1.367	0	0	0	0	17	4	7	11	4	55	26
324	yes	h2	0.333	0	0	0	0	0.633	9.03	0.734	0	0	0.666	0	2.44	0.367	6.662	6.25	0	0	0	0	0	0	2.024	0	0	0	0	0	0	0	0	0	0	0	2.803	0	0	0	0	1	0	0	0	0	2	23	4
325	yes	h7	15.972	1.365	13.213	2.052	0.896	0.48	6.184	0.247	0	2.273	2.959	14.117	2.506	1.156	8.437	12.737	54.147	39.155	0	0	0.468	0.364	0.494	0	0	2.845	0	0	0	0	0	0	0	0	0	0	0	0	0	11	3	2	1	3	2	20	1
326	yes	h2	0.187	0	0.512	45.74	0	0	4.374	0	0	4.188	1.313	0.375	0	0.41	17.742	17.485	0	0	0	0	0	0	0	0	0	0	0	0	0	0	0	0	0	0	0	0.41	0	0	0	1	0	2	4	0	0	10	0
327	yes	h4	0.2	0	1.09	0	0	0	9.49	0	0	0	1.955	0	0	0	18.8	17.065	0.2	0.52	7.76	0	0	0	0	0	0	0.45	0	0	0	0	0	0	0	0	0	0	0	0	0	1	0	3	0	0	0	22	0
328	no	h8	0	0	1.785	0	0	0	1.399	0	0	0	2.032	0	1.814	0.496	2.599	5.262	0	0	0	0	0	0	0	0	0	0	0	2.518	0	0	0	0	0	0	0	0	0	0	0	0	0	1	0	0	0	5	0
329	yes	h2	0	0	0	35.189	0	0	0.31	0.053	0	13.21	0.931	0	0	0	18.06	18.33	0	0	0	0	0	0	0	0	0	0	0	0	0	0	0	0	0	0	0	0	0	0	0	0	0	0	6	0	0	1	1
330	yes	h3	0	0.22	1.34	19.624	0	0	7.718	0	0	15.353	1.907	0	0	0	26.151	26.854	1.637	0.349	0	0	0	0	0	0	0.917	0.614	0	0	0	0.436	0	0	0	0.566	0	0	0	0	0	0	1	5	5	0	0	14	0
331	no	h4	0.25	0.121	0	56.56	0	0	22.25	0	0	18.667	5.861	0	0	0	22.418	19.898	0.172	0	0	0	0	0	0	0	0	0	0	0	0	0	0	0	0	0	0	0	0	0	0	1	1	0	10	0	0	56	0
332	no	h2	5.38	0	3.21	10.49	3.81	0.41	6.42	2.5	0.46	4.93	0.72	0	0	0.61	13.52	12.88	6.5	0	0	4.56	0.85	3.7	0	0	0	1.68	0	0	5.12	2.09	0	2.84	0	0	0	0	0	0	0	5	0	2	4	3	1	19	3
333	no	h8	1.31	3.53	1.08	15.23	7.73	0	3.23	2.73	0	7.33	0	0	2.06	0.79	7.33	9.07	0	0	1.46	0	0	0	0	0	0	0	0	0	0	0	0	1.12	0	0	0	0	0	0	0	1	10	1	2	7	0	9	2
334	no	h8	9.9	0	14.47	0	0	0	10.22	0	0	0	3.915	0	1.28	1.3	19.17	18.8	45.73	35.72	0	0	0	0	0	0	0	0	0	0	0	0	0	0	0	0	0	0.56	0	0	0	10	0	6	0	0	0	27	0
335	yes	h3	0	0.53	0	0	0	0	4.79	0.62	0	0.5	0	0	0.57	1.04	5.76	9.53	15.09	0	0	0	0	0	0	0	0	0	0	0	0	2.49	0	0	0	0	0.77	0	0	0	0	0	3	0	0	0	0	13	3
336	no	h8	7.05	1.22	0.56	9.86	4.78	0	6.91	0	0	0	2.92	0	4.98	2.71	15.7	15.175	65.565	17.71	0	0	0	0.81	0	0	0	0	0	0	0	0.42	0	1.41	0	0	0	0	0	0	0	5	4	1	2	6	0	18	0
337	no	h2	0	5.07	0.52	5.735	0.37	1.68	5.16	0	1.24	24.035	2.95	0	1.24	1.71	3.5	3.78	0	8.48	0	11.63	1.16	0	0	0	0	0	0	0	6.77	0	0	3.98	1.13	0	0	0	0	0	0	0	6	1	4	1	4	12	0
338	yes	h4	0	0	17.506	0	0.166	0	8.804	1.845	0	0.601	2.27	4.652	0	0	8.617	6.268	7.372	0	0	0	0	0	0	0	0	0.533	0	0.466	0	0	0	0	0	0	0	0	0	0	0	0	0	3	0	1	0	24	8
339	yes	h4	0.836	0	0	0	0	0	10.042	0	0	0	4.144	0	0.928	1.652	2.42	4.805	2.378	0	0	0	0	0	0.878	0	0	0	0	0	0	0	0	0	0	0	0	0	0	0	0	3	0	0	0	0	0	25	0
340	yes	h3	0	2.834	0	15.448	0	0	8.771	0	0	15.199	1.927	0	0.816	1.919	8.162	5.027	14.668	30.33	0	13.754	0	1.956	0	0	0	0	0	0.177	0	0	0	2.801	0	0	0	0	0	0	0	0	6	0	2	0	0	22	0
341	no	h2	0	0.836	2.403	1.985	1.687	0.313	4.434	0	0.239	1.163	3.234	1.267	2.301	1.034	6.935	7.117	5.933	3.293	0	0	0.388	0	0	0	0	0	0	0	0	1.134	0	0	0	0	0	18.167	0	0	0	0	2	1	2	1	1	8	0
342	yes	h1	0	3.251	4.625	17.625	0	0	16.061	0	0	9.168	10.088	1.235	8.322	6.403	17.696	20.058	19.085	79.359	0	0	0	1.036	0	0	0	0.625	0	0	0	0	0	0	0.968	0	0	0	0	0	0	0	8	3	3	0	0	38	0
343	no	h7	3.306	0.337	0	0	0	0	13.899	0	0	0	4.879	0	1.775	2.06	9.198	9.265	9.897	0	0	0	0	0	1.827	0	0	0	0	0	0	0	0	0	0	0	0	0	0	0	0	3	1	0	0	0	0	32	0
344	no	h7	13.499	2.252	11.634	15.832	3.771	1.631	6.702	3.109	4.276	19.705	4.119	4.282	1.442	2.792	16.018	14.694	30.328	25.332	0	3.777	2.466	0.503	0	0	0	2.489	0	0	0	0.405	0	4.118	2.501	0	0	0	0	0.131	1.363	13	9	11	4	2	5	15	3
345	yes	h8	10.294	6.639	72.167	17.048	5.453	0.306	8.434	11.824	0.358	46.545	3.307	0	7.189	6.968	1.879	5.041	37.822	18.221	0	1.795	4.887	0.746	0	0	0	8.289	0	0	0	0	0	0	0.629	0	0	0.33	0	0	12.539	4	10	8	3	11	2	15	12
346	no	h4	0.716	0.7	4.4	9.533	0	0.133	9.416	0	0	2.017	5.398	0	1.584	2.899	16.248	18.512	12.398	9.183	0	0	0	0	0	0	0	0	0	0	0	0	0	0	0	0	0	0	0	0	0	1	2	2	5	0	1	24	0
347	yes	h5	0	2.865	0	34.08	0	0	4.258	0	0	5.029	1.094	0	1.836	1.297	9.12	12.98	28.458	0	2.257	0	0.866	0	0	0	0	0	0	0	0	0	0	0	0	0	0	13.35	0	0	0	0	8	0	4	0	0	10	0
348	yes	h7	2.799	3.461	4.358	23.415	1.9	0.21	5.791	3.783	0	10.077	3.044	1.881	2.657	1.881	9.684	11.808	13.039	4.123	0	1.847	0.741	0	0	0.836	0	2.54	0	0	0	0	0	0	0	0	0	0	0	0	0	5	12	3	4	8	1	14	15
[truncated: 31 more columns]

## Sheet: Elastic net regression
Table 1										Table 2
alpha	lambda	ROC	Sens	Spec	ROCSD	SensSD	SpecSD			code	coef
0	0	0.639043	0.625817	0.564706	0.106973	0.0978484	0.168622			count_EAD102	0.42722
0	0.1	0.608324	0.619608	0.547386	0.132462	0.118763	0.124634			dur_AD29	0.393495
0	0.2	0.600365	0.579412	0.553922	0.137969	0.137739	0.14624			count_AD160	0.18308
0	0.3	0.597655	0.584967	0.536275	0.140563	0.128503	0.154672			count_AD84	0.149931
0	0.4	0.598001	0.567647	0.530392	0.141278	0.145767	0.165635			count_AD85	0.141681
0	0.5	0.598635	0.545425	0.535948	0.145288	0.161547	0.159094			count_AU143	0.136289
0	0.6	0.59729	0.545425	0.553268	0.146333	0.168535	0.150217			dur_AD84	0.0746132
0	0.7	0.600577	0.545425	0.570588	0.148763	0.168535	0.13528			dur_AD80	0.0732211
0	0.8	0.597943	0.539869	0.570588	0.149492	0.162881	0.140849			count_AD80	0.0661098
0	0.9	0.598904	0.545752	0.582353	0.151015	0.161154	0.149843			count_AU16	0.033559
0	1	0.601211	0.545752	0.588235	0.151497	0.161154	0.15869			count_AU10	0.0309978
0	1.1	0.601576	0.545752	0.588235	0.149107	0.161154	0.15869			dur_AD160	0.0255333
0	1.2	0.60025	0.545752	0.593791	0.149292	0.177363	0.156211			dur_AU143	0.0164178
0	1.3	0.600577	0.545752	0.593791	0.149893	0.177363	0.156211			count_AU17	0.0116344
0	1.4	0.599635	0.545752	0.599346	0.146568	0.177363	0.155687			dur_AU17	0.0104695
0	1.5	0.598981	0.557516	0.593464	0.148256	0.184261	0.154793			dur_AU145	0.0089262
0	1.6	0.598635	0.563072	0.593464	0.147403	0.183169	0.154793			dur_AD38	0.00514897
0	1.7	0.597982	0.568627	0.593464	0.146807	0.172196	0.154793			dur_AU24	0.00476849
0	1.8	0.597001	0.568627	0.593464	0.147146	0.172196	0.154793			count_AD38	0.00378879
0	1.9	0.597636	0.574183	0.59902	0.148571	0.170625	0.152038			dur_AU5	0.00296098
0	2	0.597636	0.574183	0.59902	0.147714	0.170625	0.152038			dur_SEAD104	0.00242515
0	2.1	0.597309	0.574183	0.604902	0.148397	0.170625	0.152711			count_AU25	0.000587673
0	2.2	0.598654	0.574183	0.604902	0.14603	0.170625	0.152711			dur_AU25	0.000320115
0	2.3	0.598654	0.585621	0.593464	0.145794	0.178761	0.164428			subjh2	0
0	2.4	0.599	0.585621	0.593464	0.145285	0.178761	0.164428			subjh4	0
0	2.5	0.599366	0.585621	0.593464	0.144154	0.178761	0.164428			subjh7	0
0	2.6	0.600019	0.585621	0.593464	0.145048	0.178761	0.164428			dur_AD81	0
0	2.7	0.601326	0.585621	0.593464	0.145894	0.178761	0.164428			dur_AU16	0
0	2.8	0.600961	0.585621	0.593791	0.147292	0.178761	0.160542			dur_AU18	0
0	2.9	0.601615	0.585621	0.593791	0.147943	0.178761	0.160542			dur_AU47	0
0	3	0.601307	0.585621	0.593791	0.147565	0.178761	0.160542			dur_EAD101	0
0	3.1	0.600942	0.585621	0.593791	0.148473	0.178761	0.160542			dur_SEAD101	0
0	3.2	0.601596	0.585621	0.593791	0.149382	0.178761	0.160542			dur_AU101	0
0	3.3	0.601576	0.585621	0.593791	0.15027	0.178761	0.160542			dur_AUH13	0
0	3.4	0.601576	0.585621	0.576471	0.15027	0.178761	0.152996			dur_AU122	0
0	3.5	0.60125	0.585621	0.576471	0.150251	0.178761	0.152996			dur_EAD102	0
0	3.6	0.600903	0.585621	0.576471	0.150022	0.178761	0.152996			dur_SEAD102	0
0	3.7	0.600903	0.591176	0.576471	0.149895	0.176655	0.152996			dur_AU26	0
0	3.8	0.599577	0.591176	0.576471	0.150332	0.176655	0.152996			dur_SEAD103	0
0	3.9	0.599577	0.591176	0.576471	0.150253	0.176655	0.152996			count_AD19	0
0	4	0.60025	0.591176	0.576471	0.14982	0.176655	0.152996			count_AU113	0
0	4.1	0.600577	0.591176	0.576471	0.151018	0.176655	0.152996			count_AU18	0
0	4.2	0.60025	0.591176	0.570915	0.150508	0.176655	0.159206			count_AU5	0
0	4.3	0.600557	0.591176	0.570915	0.151759	0.176655	0.159206			count_EAD101	0
0	4.4	0.600884	0.591176	0.565359	0.152264	0.176655	0.16704			count_SEAD101	0
0	4.5	0.601884	0.597059	0.559477	0.151888	0.181803	0.160133			count_SEAD104	0
0	4.6	0.601557	0.597059	0.559477	0.151846	0.181803	0.160133			count_AUH13	0
0	4.7	0.601576	0.597059	0.559477	0.151717	0.181803	0.160133			count_AU24	0
0	4.8	0.601922	0.597059	0.559477	0.151511	0.181803	0.160133			count_AD87	0
0	4.9	0.601596	0.597059	0.559477	0.151407	0.181803	0.160133			count_AU122	0
0	5	0.601269	0.597059	0.553922	0.152247	0.181803	0.169538			count_AU26	0
0	5.1	0.601596	0.597059	0.548039	0.152477	0.181803	0.162277			count_AD86	0
0	5.2	0.601269	0.597059	0.542484	0.15238	0.181803	0.162941			count_AD133	0
0	5.3	0.600615	0.597059	0.542484	0.152658	0.181803	0.162941			count_SEAD103	0
0	5.4	0.600942	0.597059	0.542484	0.152702	0.181803	0.162941			count_AD29	0
0	5.5	0.600942	0.597059	0.536601	0.152702	0.181803	0.157352			dur_AD85	-0.000510671
0	5.6	0.600288	0.597059	0.536601	0.151966	0.181803	0.157352			count_AU101	-0.00229891
0	5.7	0.600615	0.597059	0.536601	0.152066	0.181803	0.157352			subjh6	-0.00248256
0	5.8	0.600615	0.597059	0.536601	0.152066	0.181803	0.157352			count_AD76	-0.00360453
0	5.9	0.600288	0.602614	0.536601	0.152146	0.171521	0.157352			dur_AD1	-0.00483023
0	6	0.600288	0.60817	0.536601	0.152372	0.162492	0.157352			dur_EAD104	-0.00621846
0	6.1	0.600942	0.60817	0.536601	0.152834	0.162492	0.157352			count_AU47	-0.00902953
0	6.2	0.600615	0.60817	0.536601	0.153348	0.162492	0.157352			count_AU145	-0.00982135
0	6.3	0.600596	0.619935	0.530719	0.154785	0.14531	0.153824			dur_AU27	-0.0100086
0	6.4	0.600923	0.619935	0.525163	0.155303	0.14531	0.156044			count_SEAD102	-0.010289
0	6.5	0.60125	0.631373	0.525163	0.15594	0.137659	0.156044			count_AD1	-0.0137608
0	6.6	0.600923	0.631373	0.519281	0.156088	0.137659	0.149444			count_AU27	-0.01462
0	6.7	0.600923	0.631373	0.507516	0.156088	0.137659	0.162875			count_AU12	-0.0191969
0	6.8	0.600596	0.631373	0.501634	0.155892	0.137659	0.153338			dur_AU10	-0.0226437
0	6.9	0.600269	0.631373	0.501634	0.15581	0.137659	0.153338			dur_AD86	-0.0250668
0	7	0.600269	0.636928	0.501634	0.156858	0.137871	0.153338			dur_EAD103	-0.0259917
0	7.1	0.600615	0.636928	0.501634	0.156671	0.137871	0.153338			count_EAD104	-0.0300971
0	7.2	0.600942	0.636928	0.496078	0.157213	0.137871	0.156611			dur_AD19	-0.0311632
0	7.3	0.600615	0.636928	0.490523	0.157027	0.137871	0.165924			dur_AD87	-0.0450789
0	7.4	0.600269	0.636928	0.490523	0.157213	0.137871	0.165924			dur_AD30	-0.0516206
0	7.5	0.600269	0.636928	0.490523	0.157213	0.137871	0.165924			subjh3	-0.0538575
0	7.6	0.600596	0.642484	0.490523	0.157761	0.137835	0.165924			count_AD81	-0.0552159
0	7.7	0.600942	0.642484	0.490523	0.157152	0.137835	0.165924			dur_AU12	-0.0560787
0	7.8	0.601269	0.642484	0.490523	0.157232	0.137835	0.165924			dur_AD76	-0.0891402
0	7.9	0.600942	0.642484	0.490523	0.157152	0.137835	0.165924			count_AD30	-0.124535
0	8	0.601269	0.642484	0.490523	0.157706	0.137835	0.165924			dur_AU113	-0.128327
0	8.1	0.601269	0.642484	0.484641	0.158397	0.137835	0.165434			subjh5	-0.131474
0	8.2	0.601596	0.648366	0.484641	0.158954	0.147347	0.165434			count_EAD103	-0.148654
0	8.3	0.601596	0.653922	0.484641	0.158461	0.153679	0.165434			dur_AD133	-0.202642
0	8.4	0.601269	0.653922	0.484641	0.158637	0.153679	0.165434			subjh8	-0.425531
0	8.5	0.600942	0.659477	0.478758	0.15846	0.150704	0.157552
0	8.6	0.600942	0.659477	0.478758	0.15846	0.150704	0.157552
0	8.7	0.600942	0.659477	0.472876	0.15846	0.150704	0.156545
0	8.8	0.600942	0.659477	0.46732	0.15846	0.150704	0.160785
0	8.9	0.600615	0.665033	0.46732	0.158979	0.152016	0.160785
0	9	0.600961	0.665033	0.46732	0.158869	0.152016	0.160785
0	9.1	0.600961	0.665033	0.46732	0.158869	0.152016	0.160785
0	9.2	0.600961	0.665033	0.46732	0.158869	0.152016	0.160785
0	9.3	0.600961	0.665033	0.46732	0.158869	0.152016	0.160785
0	9.4	0.600961	0.665033	0.46732	0.158869	0.152016	0.160785
0	9.5	0.600961	0.670588	0.461765	0.158869	0.159673	0.166777
0	9.6	0.601288	0.676471	0.461765	0.159052	0.164535	0.166777
0	9.7	0.600961	0.676471	0.461765	0.159234	0.164535	0.166777
0	9.8	0.600961	0.676471	0.461765	0.158921	0.164535	0.166777
0	9.9	0.600961	0.676471	0.461765	0.158921	0.164535	0.166777
0	10	0.601307	0.676471	0.456209	0.158332	0.164535	0.174341
0.1	0	0.653729	0.614379	0.552614	0.10234	0.0749183	0.159849
0.1	0.1	0.600115	0.574183	0.535948	0.128938	0.0920599	0.154185
0.1	0.2	0.600961	0.540523	0.570588	0.131846	0.154309	0.120233
0.1	0.3	0.597443	0.579739	0.570588	0.124991	0.167602	0.0987892
0.1	0.4	0.595809	0.591176	0.564706	0.131478	0.146209	0.101953
0.1	0.5	0.596405	0.642484	0.48366	0.131136	0.18293	0.123233
0.1	0.6	0.594963	0.689216	0.402614	0.132167	0.19808	0.137443
0.1	0.7	0.579508	0.795752	0.263725	0.0975328	0.144862	0.176498
0.1	0.8	0.540869	0.977778	0.0405229	0.0674303	0.0536718	0.0473123
0.1	0.9	0.531027	0.994444	0	0.0523498	0.0175682	0
0.1	1	0.511765	1	0	0.0372033	0	0
0.1	1.1	0.5	1	0	0	0	0
0.1	1.2	0.5	1	0	0	0	0
0.1	1.3	0.5	1	0	0	0	0
0.1	1.4	0.5	1	0	0	0	0
0.1	1.5	0.5	1	0	0	0	0
0.1	1.6	0.5	1	0	0	0	0
0.1	1.7	0.5	1	0	0	0	0
0.1	1.8	0.5	1	0	0	0	0
0.1	1.9	0.5	1	0	0	0	0
0.1	2	0.5	1	0	0	0	0
0.1	2.1	0.5	1	0	0	0	0
0.1	2.2	0.5	1	0	0	0	0
0.1	2.3	0.5	1	0	0	0	0
0.1	2.4	0.5	1	0	0	0	0
0.1	2.5	0.5	1	0	0	0	0
0.1	2.6	0.5	1	0	0	0	0
0.1	2.7	0.5	1	0	0	0	0
0.1	2.8	0.5	1	0	0	0	0
0.1	2.9	0.5	1	0	0	0	0
0.1	3	0.5	1	0	0	0	0
0.1	3.1	0.5	1	0	0	0	0
0.1	3.2	0.5	1	0	0	0	0
0.1	3.3	0.5	1	0	0	0	0
0.1	3.4	0.5	1	0	0	0	0
0.1	3.5	0.5	1	0	0	0	0
0.1	3.6	0.5	1	0	0	0	0
0.1	3.7	0.5	1	0	0	0	0
0.1	3.8	0.5	1	0	0	0	0
0.1	3.9	0.5	1	0	0	0	0
0.1	4	0.5	1	0	0	0	0
0.1	4.1	0.5	1	0	0	0	0
0.1	4.2	0.5	1	0	0	0	0
0.1	4.3	0.5	1	0	0	0	0
0.1	4.4	0.5	1	0	0	0	0
0.1	4.5	0.5	1	0	0	0	0
0.1	4.6	0.5	1	0	0	0	0
0.1	4.7	0.5	1	0	0	0	0
0.1	4.8	0.5	1	0	0	0	0
0.1	4.9	0.5	1	0	0	0	0
0.1	5	0.5	1	0	0	0	0
0.1	5.1	0.5	1	0	0	0	0
0.1	5.2	0.5	1	0	0	0	0
0.1	5.3	0.5	1	0	0	0	0
0.1	5.4	0.5	1	0	0	0	0
0.1	5.5	0.5	1	0	0	0	0
0.1	5.6	0.5	1	0	0	0	0
0.1	5.7	0.5	1	0	0	0	0
0.1	5.8	0.5	1	0	0	0	0
0.1	5.9	0.5	1	0	0	0	0
0.1	6	0.5	1	0	0	0	0
0.1	6.1	0.5	1	0	0	0	0
0.1	6.2	0.5	1	0	0	0	0
0.1	6.3	0.5	1	0	0	0	0
0.1	6.4	0.5	1	0	0	0	0
0.1	6.5	0.5	1	0	0	0	0
0.1	6.6	0.5	1	0	0	0	0
0.1	6.7	0.5	1	0	0	0	0
0.1	6.8	0.5	1	0	0	0	0
0.1	6.9	0.5	1	0	0	0	0
0.1	7	0.5	1	0	0	0	0
0.1	7.1	0.5	1	0	0	0	0
0.1	7.2	0.5	1	0	0	0	0
0.1	7.3	0.5	1	0	0	0	0
0.1	7.4	0.5	1	0	0	0	0
0.1	7.5	0.5	1	0	0	0	0
0.1	7.6	0.5	1	0	0	0	0
0.1	7.7	0.5	1	0	0	0	0
0.1	7.8	0.5	1	0	0	0	0
0.1	7.9	0.5	1	0	0	0	0
0.1	8	0.5	1	0	0	0	0
0.1	8.1	0.5	1	0	0	0	0
0.1	8.2	0.5	1	0	0	0	0
0.1	8.3	0.5	1	0	0	0	0
0.1	8.4	0.5	1	0	0	0	0
0.1	8.5	0.5	1	0	0	0	0
0.1	8.6	0.5	1	0	0	0	0
0.1	8.7	0.5	1	0	0	0	0
0.1	8.8	0.5	1	0	0	0	0
0.1	8.9	0.5	1	0	0	0	0
0.1	9	0.5	1	0	0	0	0
0.1	9.1	0.5	1	0	0	0	0
0.1	9.2	0.5	1	0	0	0	0
0.1	9.3	0.5	1	0	0	0	0
0.1	9.4	0.5	1	0	0	0	0
0.1	9.5	0.5	1	0	0	0	0
0.1	9.6	0.5	1	0	0	0	0
0.1	9.7	0.5	1	0	0	0	0
0.1	9.8	0.5	1	0	0	0	0
0.1	9.9	0.5	1	0	0	0	0
0.1	10	0.5	1	0	0	0	0
0.2	0	0.650692	0.608824	0.552288	0.105083	0.0772123	0.156454
0.2	0.1	0.60321	0.580065	0.553268	0.127504	0.153268	0.131082
0.2	0.2	0.598943	0.59085	0.588235	0.126876	0.167209	0.112015
0.2	0.3	0.593224	0.636928	0.44902	0.130844	0.210775	0.150028
0.2	0.4	0.546617	0.87549	0.169608	0.0597588	0.128073	0.186936
0.2	0.5	0.511765	1	0	0.0372033	0	0
0.2	0.6	0.5	1	0	0	0	0
0.2	0.7	0.5	1	0	0	0	0
0.2	0.8	0.5	1	0	0	0	0
0.2	0.9	0.5	1	0	0	0	0
0.2	1	0.5	1	0	0	0	0
0.2	1.1	0.5	1	0	0	0	0
0.2	1.2	0.5	1	0	0	0	0
0.2	1.3	0.5	1	0	0	0	0
0.2	1.4	0.5	1	0	0	0	0
0.2	1.5	0.5	1	0	0	0	0
0.2	1.6	0.5	1	0	0	0	0
0.2	1.7	0.5	1	0	0	0	0
0.2	1.8	0.5	1	0	0	0	0
0.2	1.9	0.5	1	0	0	0	0
0.2	2	0.5	1	0	0	0	0
0.2	2.1	0.5	1	0	0	0	0
0.2	2.2	0.5	1	0	0	0	0
0.2	2.3	0.5	1	0	0	0	0
0.2	2.4	0.5	1	0	0	0	0
0.2	2.5	0.5	1	0	0	0	0
0.2	2.6	0.5	1	0	0	0	0
0.2	2.7	0.5	1	0	0	0	0
0.2	2.8	0.5	1	0	0	0	0
0.2	2.9	0.5	1	0	0	0	0
0.2	3	0.5	1	0	0	0	0
0.2	3.1	0.5	1	0	0	0	0
0.2	3.2	0.5	1	0	0	0	0
0.2	3.3	0.5	1	0	0	0	0
0.2	3.4	0.5	1	0	0	0	0
0.2	3.5	0.5	1	0	0	0	0
0.2	3.6	0.5	1	0	0	0	0
0.2	3.7	0.5	1	0	0	0	0
0.2	3.8	0.5	1	0	0	0	0
0.2	3.9	0.5	1	0	0	0	0
0.2	4	0.5	1	0	0	0	0
0.2	4.1	0.5	1	0	0	0	0
0.2	4.2	0.5	1	0	0	0	0
0.2	4.3	0.5	1	0	0	0	0
0.2	4.4	0.5	1	0	0	0	0
0.2	4.5	0.5	1	0	0	0	0
0.2	4.6	0.5	1	0	0	0	0
0.2	4.7	0.5	1	0	0	0	0
0.2	4.8	0.5	1	0	0	0	0
0.2	4.9	0.5	1	0	0	0	0
0.2	5	0.5	1	0	0	0	0
0.2	5.1	0.5	1	0	0	0	0
0.2	5.2	0.5	1	0	0	0	0
0.2	5.3	0.5	1	0	0	0	0
0.2	5.4	0.5	1	0	0	0	0
0.2	5.5	0.5	1	0	0	0	0
0.2	5.6	0.5	1	0	0	0	0
0.2	5.7	0.5	1	0	0	0	0
0.2	5.8	0.5	1	0	0	0	0
0.2	5.9	0.5	1	0	0	0	0
0.2	6	0.5	1	0	0	0	0
0.2	6.1	0.5	1	0	0	0	0
0.2	6.2	0.5	1	0	0	0	0
0.2	6.3	0.5	1	0	0	0	0
0.2	6.4	0.5	1	0	0	0	0
0.2	6.5	0.5	1	0	0	0	0
0.2	6.6	0.5	1	0	0	0	0
0.2	6.7	0.5	1	0	0	0	0
0.2	6.8	0.5	1	0	0	0	0
0.2	6.9	0.5	1	0	0	0	0
0.2	7	0.5	1	0	0	0	0
0.2	7.1	0.5	1	0	0	0	0
0.2	7.2	0.5	1	0	0	0	0
0.2	7.3	0.5	1	0	0	0	0
0.2	7.4	0.5	1	0	0	0	0
0.2	7.5	0.5	1	0	0	0	0
0.2	7.6	0.5	1	0	0	0	0
0.2	7.7	0.5	1	0	0	0	0
0.2	7.8	0.5	1	0	0	0	0
0.2	7.9	0.5	1	0	0	0	0
0.2	8	0.5	1	0	0	0	0
0.2	8.1	0.5	1	0	0	0	0
0.2	8.2	0.5	1	0	0	0	0
0.2	8.3	0.5	1	0	0	0	0
0.2	8.4	0.5	1	0	0	0	0
0.2	8.5	0.5	1	0	0	0	0
0.2	8.6	0.5	1	0	0	0	0
0.2	8.7	0.5	1	0	0	0	0
0.2	8.8	0.5	1	0	0	0	0
0.2	8.9	0.5	1	0	0	0	0
0.2	9	0.5	1	0	0	0	0
0.2	9.1	0.5	1	0	0	0	0
0.2	9.2	0.5	1	0	0	0	0
0.2	9.3	0.5	1	0	0	0	0
0.2	9.4	0.5	1	0	0	0	0
0.2	9.5	0.5	1	0	0	0	0
0.2	9.6	0.5	1	0	0	0	0
0.2	9.7	0.5	1	0	0	0	0
0.2	9.8	0.5	1	0	0	0	0
0.2	9.9	0.5	1	0	0	0	0
0.2	10	0.5	1	0	0	0	0
0.3	0	0.647145	0.620261	0.552614	0.108502	0.0749468	0.162236
0.3	0.1	0.603306	0.563072	0.576797	0.113826	0.142739	0.106345
0.3	0.2	0.592916	0.602288	0.482353	0.129564	0.200312	0.14704
0.3	0.3	0.532257	0.966667	0.0588235	0.0532141	0.0876456	0.186016
0.3	0.4	0.5	1	0	0	0	0
0.3	0.5	0.5	1	0	0	0	0
0.3	0.6	0.5	1	0	0	0	0
0.3	0.7	0.5	1	0	0	0	0
0.3	0.8	0.5	1	0	0	0	0
0.3	0.9	0.5	1	0	0	0	0
0.3	1	0.5	1	0	0	0	0
0.3	1.1	0.5	1	0	0	0	0
0.3	1.2	0.5	1	0	0	0	0
0.3	1.3	0.5	1	0	0	0	0
0.3	1.4	0.5	1	0	0	0	0
0.3	1.5	0.5	1	0	0	0	0
0.3	1.6	0.5	1	0	0	0	0
0.3	1.7	0.5	1	0	0	0	0
0.3	1.8	0.5	1	0	0	0	0
0.3	1.9	0.5	1	0	0	0	0
0.3	2	0.5	1	0	0	0	0
0.3	2.1	0.5	1	0	0	0	0
0.3	2.2	0.5	1	0	0	0	0
0.3	2.3	0.5	1	0	0	0	0
0.3	2.4	0.5	1	0	0	0	0
0.3	2.5	0.5	1	0	0	0	0
0.3	2.6	0.5	1	0	0	0	0
0.3	2.7	0.5	1	0	0	0	0
0.3	2.8	0.5	1	0	0	0	0
0.3	2.9	0.5	1	0	0	0	0
0.3	3	0.5	1	0	0	0	0
0.3	3.1	0.5	1	0	0	0	0
0.3	3.2	0.5	1	0	0	0	0
0.3	3.3	0.5	1	0	0	0	0
0.3	3.4	0.5	1	0	0	0	0
0.3	3.5	0.5	1	0	0	0	0
0.3	3.6	0.5	1	0	0	0	0
0.3	3.7	0.5	1	0	0	0	0
0.3	3.8	0.5	1	0	0	0	0
0.3	3.9	0.5	1	0	0	0	0
0.3	4	0.5	1	0	0	0	0
0.3	4.1	0.5	1	0	0	0	0
0.3	4.2	0.5	1	0	0	0	0
0.3	4.3	0.5	1	0	0	0	0
0.3	4.4	0.5	1	0	0	0	0
0.3	4.5	0.5	1	0	0	0	0
0.3	4.6	0.5	1	0	0	0	0
0.3	4.7	0.5	1	0	0	0	0
0.3	4.8	0.5	1	0	0	0	0
0.3	4.9	0.5	1	0	0	0	0
0.3	5	0.5	1	0	0	0	0
0.3	5.1	0.5	1	0	0	0	0
0.3	5.2	0.5	1	0	0	0	0
0.3	5.3	0.5	1	0	0	0	0
0.3	5.4	0.5	1	0	0	0	0
0.3	5.5	0.5	1	0	0	0	0
0.3	5.6	0.5	1	0	0	0	0
0.3	5.7	0.5	1	0	0	0	0
0.3	5.8	0.5	1	0	0	0	0
0.3	5.9	0.5	1	0	0	0	0
0.3	6	0.5	1	0	0	0	0
0.3	6.1	0.5	1	0	0	0	0
0.3	6.2	0.5	1	0	0	0	0
0.3	6.3	0.5	1	0	0	0	0
0.3	6.4	0.5	1	0	0	0	0
0.3	6.5	0.5	1	0	0	0	0
0.3	6.6	0.5	1	0	0	0	0
0.3	6.7	0.5	1	0	0	0	0
0.3	6.8	0.5	1	0	0	0	0
0.3	6.9	0.5	1	0	0	0	0
0.3	7	0.5	1	0	0	0	0
0.3	7.1	0.5	1	0	0	0	0
0.3	7.2	0.5	1	0	0	0	0
0.3	7.3	0.5	1	0	0	0	0
0.3	7.4	0.5	1	0	0	0	0
0.3	7.5	0.5	1	0	0	0	0
0.3	7.6	0.5	1	0	0	0	0
0.3	7.7	0.5	1	0	0	0	0
0.3	7.8	0.5	1	0	0	0	0
0.3	7.9	0.5	1	0	0	0	0
0.3	8	0.5	1	0	0	0	0
0.3	8.1	0.5	1	0	0	0	0
0.3	8.2	0.5	1	0	0	0	0
0.3	8.3	0.5	1	0	0	0	0
0.3	8.4	0.5	1	0	0	0	0
0.3	8.5	0.5	1	0	0	0	0
0.3	8.6	0.5	1	0	0	0	0
0.3	8.7	0.5	1	0	0	0	0
0.3	8.8	0.5	1	0	0	0	0
0.3	8.9	0.5	1	0	0	0	0
0.3	9	0.5	1	0	0	0	0
0.3	9.1	0.5	1	0	0	0	0
0.3	9.2	0.5	1	0	0	0	0
0.3	9.3	0.5	1	0	0	0	0
0.3	9.4	0.5	1	0	0	0	0
0.3	9.5	0.5	1	0	0	0	0
0.3	9.6	0.5	1	0	0	0	0
0.3	9.7	0.5	1	0	0	0	0
0.3	9.8	0.5	1	0	0	0	0
0.3	9.9	0.5	1	0	0	0	0
0.3	10	0.5	1	0	0	0	0
0.4	0	0.648145	0.620261	0.552614	0.108969	0.087605	0.162236
0.4	0.1	0.60273	0.591176	0.593791	0.120845	0.177185	0.0941122
0.4	0.2	0.54827	0.743791	0.33268	0.0571709	0.164817	0.19235
0.4	0.3	0.5	1	0	0	0	0
0.4	0.4	0.5	1	0	0	0	0
0.4	0.5	0.5	1	0	0	0	0
0.4	0.6	0.5	1	0	0	0	0
0.4	0.7	0.5	1	0	0	0	0
0.4	0.8	0.5	1	0	0	0	0
0.4	0.9	0.5	1	0	0	0	0
0.4	1	0.5	1	0	0	0	0
0.4	1.1	0.5	1	0	0	0	0
0.4	1.2	0.5	1	0	0	0	0
0.4	1.3	0.5	1	0	0	0	0
0.4	1.4	0.5	1	0	0	0	0
0.4	1.5	0.5	1	0	0	0	0
0.4	1.6	0.5	1	0	0	0	0
0.4	1.7	0.5	1	0	0	0	0
0.4	1.8	0.5	1	0	0	0	0
0.4	1.9	0.5	1	0	0	0	0
0.4	2	0.5	1	0	0	0	0
0.4	2.1	0.5	1	0	0	0	0
0.4	2.2	0.5	1	0	0	0	0
0.4	2.3	0.5	1	0	0	0	0
0.4	2.4	0.5	1	0	0	0	0
0.4	2.5	0.5	1	0	0	0	0
0.4	2.6	0.5	1	0	0	0	0
0.4	2.7	0.5	1	0	0	0	0
0.4	2.8	0.5	1	0	0	0	0
0.4	2.9	0.5	1	0	0	0	0
0.4	3	0.5	1	0	0	0	0
0.4	3.1	0.5	1	0	0	0	0
0.4	3.2	0.5	1	0	0	0	0
0.4	3.3	0.5	1	0	0	0	0
0.4	3.4	0.5	1	0	0	0	0
0.4	3.5	0.5	1	0	0	0	0
0.4	3.6	0.5	1	0	0	0	0
0.4	3.7	0.5	1	0	0	0	0
0.4	3.8	0.5	1	0	0	0	0
0.4	3.9	0.5	1	0	0	0	0
0.4	4	0.5	1	0	0	0	0
0.4	4.1	0.5	1	0	0	0	0
0.4	4.2	0.5	1	0	0	0	0
0.4	4.3	0.5	1	0	0	0	0
0.4	4.4	0.5	1	0	0	0	0
0.4	4.5	0.5	1	0	0	0	0
0.4	4.6	0.5	1	0	0	0	0
0.4	4.7	0.5	1	0	0	0	0
0.4	4.8	0.5	1	0	0	0	0
0.4	4.9	0.5	1	0	0	0	0
0.4	5	0.5	1	0	0	0	0
0.4	5.1	0.5	1	0	0	0	0
0.4	5.2	0.5	1	0	0	0	0
0.4	5.3	0.5	1	0	0	0	0
0.4	5.4	0.5	1	0	0	0	0
0.4	5.5	0.5	1	0	0	0	0
0.4	5.6	0.5	1	0	0	0	0
0.4	5.7	0.5	1	0	0	0	0
0.4	5.8	0.5	1	0	0	0	0
0.4	5.9	0.5	1	0	0	0	0
0.4	6	0.5	1	0	0	0	0
0.4	6.1	0.5	1	0	0	0	0
0.4	6.2	0.5	1	0	0	0	0
0.4	6.3	0.5	1	0	0	0	0
0.4	6.4	0.5	1	0	0	0	0
0.4	6.5	0.5	1	0	0	0	0
0.4	6.6	0.5	1	0	0	0	0
0.4	6.7	0.5	1	0	0	0	0
0.4	6.8	0.5	1	0	0	0	0
0.4	6.9	0.5	1	0	0	0	0
0.4	7	0.5	1	0	0	0	0
0.4	7.1	0.5	1	0	0	0	0
0.4	7.2	0.5	1	0	0	0	0
0.4	7.3	0.5	1	0	0	0	0
0.4	7.4	0.5	1	0	0	0	0
0.4	7.5	0.5	1	0	0	0	0
0.4	7.6	0.5	1	0	0	0	0
0.4	7.7	0.5	1	0	0	0	0
0.4	7.8	0.5	1	0	0	0	0
0.4	7.9	0.5	1	0	0	0	0
0.4	8	0.5	1	0	0	0	0
0.4	8.1	0.5	1	0	0	0	0
0.4	8.2	0.5	1	0	0	0	0
0.4	8.3	0.5	1	0	0	0	0
0.4	8.4	0.5	1	0	0	0	0
0.4	8.5	0.5	1	0	0	0	0
0.4	8.6	0.5	1	0	0	0	0
0.4	8.7	0.5	1	0	0	0	0
0.4	8.8	0.5	1	0	0	0	0
0.4	8.9	0.5	1	0	0	0	0
0.4	9	0.5	1	0	0	0	0
0.4	9.1	0.5	1	0	0	0	0
0.4	9.2	0.5	1	0	0	0	0
0.4	9.3	0.5	1	0	0	0	0
0.4	9.4	0.5	1	0	0	0	0
0.4	9.5	0.5	1	0	0	0	0
0.4	9.6	0.5	1	0	0	0	0
0.4	9.7	0.5	1	0	0	0	0
0.4	9.8	0.5	1	0	0	0	0
0.4	9.9	0.5	1	0	0	0	0
0.4	10	0.5	1	0	0	0	0
0.5	0	0.647184	0.614706	0.558497	0.108985	0.0937129	0.167036
0.5	0.1	0.599923	0.591503	0.55915	0.125753	0.187958	0.120048
0.5	0.2	0.511765	1	0	0.0372033	0	0
0.5	0.3	0.5	1	0	0	0	0
0.5	0.4	0.5	1	0	0	0	0
0.5	0.5	0.5	1	0	0	0	0
0.5	0.6	0.5	1	0	0	0	0
0.5	0.7	0.5	1	0	0	0	0
0.5	0.8	0.5	1	0	0	0	0
0.5	0.9	0.5	1	0	0	0	0
0.5	1	0.5	1	0	0	0	0
0.5	1.1	0.5	1	0	0	0	0
0.5	1.2	0.5	1	0	0	0	0
0.5	1.3	0.5	1	0	0	0	0
0.5	1.4	0.5	1	0	0	0	0
0.5	1.5	0.5	1	0	0	0	0
0.5	1.6	0.5	1	0	0	0	0
0.5	1.7	0.5	1	0	0	0	0
0.5	1.8	0.5	1	0	0	0	0
0.5	1.9	0.5	1	0	0	0	0
0.5	2	0.5	1	0	0	0	0
0.5	2.1	0.5	1	0	0	0	0
0.5	2.2	0.5	1	0	0	0	0
0.5	2.3	0.5	1	0	0	0	0
0.5	2.4	0.5	1	0	0	0	0
0.5	2.5	0.5	1	0	0	0	0
0.5	2.6	0.5	1	0	0	0	0
0.5	2.7	0.5	1	0	0	0	0
0.5	2.8	0.5	1	0	0	0	0
0.5	2.9	0.5	1	0	0	0	0
0.5	3	0.5	1	0	0	0	0
0.5	3.1	0.5	1	0	0	0	0
0.5	3.2	0.5	1	0	0	0	0
0.5	3.3	0.5	1	0	0	0	0
0.5	3.4	0.5	1	0	0	0	0
0.5	3.5	0.5	1	0	0	0	0
0.5	3.6	0.5	1	0	0	0	0
0.5	3.7	0.5	1	0	0	0	0
0.5	3.8	0.5	1	0	0	0	0
0.5	3.9	0.5	1	0	0	0	0
0.5	4	0.5	1	0	0	0	0
0.5	4.1	0.5	1	0	0	0	0
0.5	4.2	0.5	1	0	0	0	0
0.5	4.3	0.5	1	0	0	0	0
0.5	4.4	0.5	1	0	0	0	0
0.5	4.5	0.5	1	0	0	0	0
0.5	4.6	0.5	1	0	0	0	0
0.5	4.7	0.5	1	0	0	0	0
0.5	4.8	0.5	1	0	0	0	0
0.5	4.9	0.5	1	0	0	0	0
0.5	5	0.5	1	0	0	0	0
0.5	5.1	0.5	1	0	0	0	0
0.5	5.2	0.5	1	0	0	0	0
0.5	5.3	0.5	1	0	0	0	0
0.5	5.4	0.5	1	0	0	0	0
0.5	5.5	0.5	1	0	0	0	0
0.5	5.6	0.5	1	0	0	0	0
0.5	5.7	0.5	1	0	0	0	0
0.5	5.8	0.5	1	0	0	0	0
0.5	5.9	0.5	1	0	0	0	0
0.5	6	0.5	1	0	0	0	0
0.5	6.1	0.5	1	0	0	0	0
0.5	6.2	0.5	1	0	0	0	0
0.5	6.3	0.5	1	0	0	0	0
0.5	6.4	0.5	1	0	0	0	0
0.5	6.5	0.5	1	0	0	0	0
0.5	6.6	0.5	1	0	0	0	0
0.5	6.7	0.5	1	0	0	0	0
0.5	6.8	0.5	1	0	0	0	0
0.5	6.9	0.5	1	0	0	0	0
0.5	7	0.5	1	0	0	0	0
0.5	7.1	0.5	1	0	0	0	0
0.5	7.2	0.5	1	0	0	0	0
0.5	7.3	0.5	1	0	0	0	0
0.5	7.4	0.5	1	0	0	0	0
0.5	7.5	0.5	1	0	0	0	0
0.5	7.6	0.5	1	0	0	0	0
0.5	7.7	0.5	1	0	0	0	0
0.5	7.8	0.5	1	0	0	0	0
0.5	7.9	0.5	1	0	0	0	0
0.5	8	0.5	1	0	0	0	0
0.5	8.1	0.5	1	0	0	0	0
0.5	8.2	0.5	1	0	0	0	0
0.5	8.3	0.5	1	0	0	0	0
0.5	8.4	0.5	1	0	0	0	0
0.5	8.5	0.5	1	0	0	0	0
0.5	8.6	0.5	1	0	0	0	0
0.5	8.7	0.5	1	0	0	0	0
0.5	8.8	0.5	1	0	0	0	0
0.5	8.9	0.5	1	0	0	0	0
0.5	9	0.5	1	0	0	0	0
0.5	9.1	0.5	1	0	0	0	0
0.5	9.2	0.5	1	0	0	0	0
0.5	9.3	0.5	1	0	0	0	0
0.5	9.4	0.5	1	0	0	0	0
0.5	9.5	0.5	1	0	0	0	0
0.5	9.6	0.5	1	0	0	0	0
0.5	9.7	0.5	1	0	0	0	0
0.5	9.8	0.5	1	0	0	0	0
0.5	9.9	0.5	1	0	0	0	0
0.5	10	0.5	1	0	0	0	0
0.6	0	0.647184	0.614706	0.558497	0.108985	0.0937129	0.167036
0.6	0.1	0.593243	0.602288	0.5	0.125089	0.186393	0.134619
0.6	0.2	0.5	1	0	0	0	0
0.6	0.3	0.5	1	0	0	0	0
0.6	0.4	0.5	1	0	0	0	0
0.6	0.5	0.5	1	0	0	0	0
0.6	0.6	0.5	1	0	0	0	0
0.6	0.7	0.5	1	0	0	0	0
0.6	0.8	0.5	1	0	0	0	0
0.6	0.9	0.5	1	0	0	0	0
0.6	1	0.5	1	0	0	0	0
0.6	1.1	0.5	1	0	0	0	0
0.6	1.2	0.5	1	0	0	0	0
0.6	1.3	0.5	1	0	0	0	0
0.6	1.4	0.5	1	0	0	0	0
0.6	1.5	0.5	1	0	0	0	0
0.6	1.6	0.5	1	0	0	0	0
0.6	1.7	0.5	1	0	0	0	0
0.6	1.8	0.5	1	0	0	0	0
0.6	1.9	0.5	1	0	0	0	0
0.6	2	0.5	1	0	0	0	0
0.6	2.1	0.5	1	0	0	0	0
0.6	2.2	0.5	1	0	0	0	0
0.6	2.3	0.5	1	0	0	0	0
0.6	2.4	0.5	1	0	0	0	0
0.6	2.5	0.5	1	0	0	0	0
0.6	2.6	0.5	1	0	0	0	0
0.6	2.7	0.5	1	0	0	0	0
0.6	2.8	0.5	1	0	0	0	0
0.6	2.9	0.5	1	0	0	0	0
0.6	3	0.5	1	0	0	0	0
0.6	3.1	0.5	1	0	0	0	0
0.6	3.2	0.5	1	0	0	0	0
0.6	3.3	0.5	1	0	0	0	0
0.6	3.4	0.5	1	0	0	0	0
0.6	3.5	0.5	1	0	0	0	0
0.6	3.6	0.5	1	0	0	0	0
0.6	3.7	0.5	1	0	0	0	0
0.6	3.8	0.5	1	0	0	0	0
0.6	3.9	0.5	1	0	0	0	0
0.6	4	0.5	1	0	0	0	0
0.6	4.1	0.5	1	0	0	0	0
0.6	4.2	0.5	1	0	0	0	0
0.6	4.3	0.5	1	0	0	0	0
0.6	4.4	0.5	1	0	0	0	0
0.6	4.5	0.5	1	0	0	0	0
0.6	4.6	0.5	1	0	0	0	0
0.6	4.7	0.5	1	0	0	0	0
0.6	4.8	0.5	1	0	0	0	0
0.6	4.9	0.5	1	0	0	0	0
0.6	5	0.5	1	0	0	0	0
0.6	5.1	0.5	1	0	0	0	0
0.6	5.2	0.5	1	0	0	0	0
0.6	5.3	0.5	1	0	0	0	0
0.6	5.4	0.5	1	0	0	0	0
0.6	5.5	0.5	1	0	0	0	0
0.6	5.6	0.5	1	0	0	0	0
0.6	5.7	0.5	1	0	0	0	0
0.6	5.8	0.5	1	0	0	0	0
0.6	5.9	0.5	1	0	0	0	0
0.6	6	0.5	1	0	0	0	0
0.6	6.1	0.5	1	0	0	0	0
0.6	6.2	0.5	1	0	0	0	0
0.6	6.3	0.5	1	0	0	0	0
0.6	6.4	0.5	1	0	0	0	0
0.6	6.5	0.5	1	0	0	0	0
0.6	6.6	0.5	1	0	0	0	0
0.6	6.7	0.5	1	0	0	0	0
0.6	6.8	0.5	1	0	0	0	0
0.6	6.9	0.5	1	0	0	0	0
0.6	7	0.5	1	0	0	0	0
0.6	7.1	0.5	1	0	0	0	0
0.6	7.2	0.5	1	0	0	0	0
0.6	7.3	0.5	1	0	0	0	0
0.6	7.4	0.5	1	0	0	0	0
0.6	7.5	0.5	1	0	0	0	0
0.6	7.6	0.5	1	0	0	0	0
0.6	7.7	0.5	1	0	0	0	0
0.6	7.8	0.5	1	0	0	0	0
0.6	7.9	0.5	1	0	0	0	0
0.6	8	0.5	1	0	0	0	0
0.6	8.1	0.5	1	0	0	0	0
0.6	8.2	0.5	1	0	0	0	0
0.6	8.3	0.5	1	0	0	0	0
0.6	8.4	0.5	1	0	0	0	0
0.6	8.5	0.5	1	0	0	0	0
0.6	8.6	0.5	1	0	0	0	0
0.6	8.7	0.5	1	0	0	0	0
0.6	8.8	0.5	1	0	0	0	0
0.6	8.9	0.5	1	0	0	0	0
0.6	9	0.5	1	0	0	0	0
0.6	9.1	0.5	1	0	0	0	0
0.6	9.2	0.5	1	0	0	0	0
0.6	9.3	0.5	1	0	0	0	0
0.6	9.4	0.5	1	0	0	0	0
0.6	9.5	0.5	1	0	0	0	0
0.6	9.6	0.5	1	0	0	0	0
0.6	9.7	0.5	1	0	0	0	0
0.6	9.8	0.5	1	0	0	0	0
0.6	9.9	0.5	1	0	0	0	0
0.6	10	0.5	1	0	0	0	0
0.7	0	0.646511	0.614706	0.564379	0.109126	0.0937129	0.180223
0.7	0.1	0.577586	0.630719	0.420915	0.0881674	0.198137	0.187115
0.7	0.2	0.5	1	0	0	0	0
0.7	0.3	0.5	1	0	0	0	0
0.7	0.4	0.5	1	0	0	0	0
0.7	0.5	0.5	1	0	0	0	0
0.7	0.6	0.5	1	0	0	0	0
0.7	0.7	0.5	1	0	0	0	0
0.7	0.8	0.5	1	0	0	0	0
0.7	0.9	0.5	1	0	0	0	0
0.7	1	0.5	1	0	0	0	0
0.7	1.1	0.5	1	0	0	0	0
0.7	1.2	0.5	1	0	0	0	0
0.7	1.3	0.5	1	0	0	0	0
0.7	1.4	0.5	1	0	0	0	0
0.7	1.5	0.5	1	0	0	0	0
0.7	1.6	0.5	1	0	0	0	0
0.7	1.7	0.5	1	0	0	0	0
0.7	1.8	0.5	1	0	0	0	0
0.7	1.9	0.5	1	0	0	0	0
0.7	2	0.5	1	0	0	0	0
0.7	2.1	0.5	1	0	0	0	0
0.7	2.2	0.5	1	0	0	0	0
0.7	2.3	0.5	1	0	0	0	0
0.7	2.4	0.5	1	0	0	0	0
0.7	2.5	0.5	1	0	0	0	0
0.7	2.6	0.5	1	0	0	0	0
0.7	2.7	0.5	1	0	0	0	0
0.7	2.8	0.5	1	0	0	0	0
0.7	2.9	0.5	1	0	0	0	0
0.7	3	0.5	1	0	0	0	0
0.7	3.1	0.5	1	0	0	0	0
0.7	3.2	0.5	1	0	0	0	0
0.7	3.3	0.5	1	0	0	0	0
0.7	3.4	0.5	1	0	0	0	0
0.7	3.5	0.5	1	0	0	0	0
0.7	3.6	0.5	1	0	0	0	0
0.7	3.7	0.5	1	0	0	0	0
0.7	3.8	0.5	1	0	0	0	0
0.7	3.9	0.5	1	0	0	0	0
0.7	4	0.5	1	0	0	0	0
0.7	4.1	0.5	1	0	0	0	0
0.7	4.2	0.5	1	0	0	0	0
0.7	4.3	0.5	1	0	0	0	0
0.7	4.4	0.5	1	0	0	0	0
0.7	4.5	0.5	1	0	0	0	0
0.7	4.6	0.5	1	0	0	0	0
0.7	4.7	0.5	1	0	0	0	0
0.7	4.8	0.5	1	0	0	0	0
0.7	4.9	0.5	1	0	0	0	0
0.7	5	0.5	1	0	0	0	0
0.7	5.1	0.5	1	0	0	0	0
0.7	5.2	0.5	1	0	0	0	0
0.7	5.3	0.5	1	0	0	0	0
0.7	5.4	0.5	1	0	0	0	0
0.7	5.5	0.5	1	0	0	0	0
0.7	5.6	0.5	1	0	0	0	0
0.7	5.7	0.5	1	0	0	0	0
0.7	5.8	0.5	1	0	0	0	0
0.7	5.9	0.5	1	0	0	0	0
0.7	6	0.5	1	0	0	0	0
0.7	6.1	0.5	1	0	0	0	0
0.7	6.2	0.5	1	0	0	0	0
0.7	6.3	0.5	1	0	0	0	0
0.7	6.4	0.5	1	0	0	0	0
0.7	6.5	0.5	1	0	0	0	0
0.7	6.6	0.5	1	0	0	0	0
0.7	6.7	0.5	1	0	0	0	0
0.7	6.8	0.5	1	0	0	0	0
0.7	6.9	0.5	1	0	0	0	0
0.7	7	0.5	1	0	0	0	0
0.7	7.1	0.5	1	0	0	0	0
0.7	7.2	0.5	1	0	0	0	0
0.7	7.3	0.5	1	0	0	0	0
0.7	7.4	0.5	1	0	0	0	0
0.7	7.5	0.5	1	0	0	0	0
0.7	7.6	0.5	1	0	0	0	0
0.7	7.7	0.5	1	0	0	0	0
0.7	7.8	0.5	1	0	0	0	0
0.7	7.9	0.5	1	0	0	0	0
0.7	8	0.5	1	0	0	0	0
0.7	8.1	0.5	1	0	0	0	0
0.7	8.2	0.5	1	0	0	0	0
0.7	8.3	0.5	1	0	0	0	0
0.7	8.4	0.5	1	0	0	0	0
0.7	8.5	0.5	1	0	0	0	0
0.7	8.6	0.5	1	0	0	0	0
0.7	8.7	0.5	1	0	0	0	0
0.7	8.8	0.5	1	0	0	0	0
0.7	8.9	0.5	1	0	0	0	0
0.7	9	0.5	1	0	0	0	0
0.7	9.1	0.5	1	0	0	0	0
0.7	9.2	0.5	1	0	0	0	0
0.7	9.3	0.5	1	0	0	0	0
0.7	9.4	0.5	1	0	0	0	0
0.7	9.5	0.5	1	0	0	0	0
0.7	9.6	0.5	1	0	0	0	0
0.7	9.7	0.5	1	0	0	0	0
0.7	9.8	0.5	1	0	0	0	0
0.7	9.9	0.5	1	0	0	0	0
0.7	10	0.5	1	0	0	0	0
0.8	0	0.646165	0.60915	0.564379	0.109865	0.0955779	0.180223
0.8	0.1	0.547674	0.704248	0.379739	0.0573733	0.187619	0.217766
0.8	0.2	0.5	1	0	0	0	0
0.8	0.3	0.5	1	0	0	0	0
0.8	0.4	0.5	1	0	0	0	0
0.8	0.5	0.5	1	0	0	0	0
0.8	0.6	0.5	1	0	0	0	0
0.8	0.7	0.5	1	0	0	0	0
0.8	0.8	0.5	1	0	0	0	0
0.8	0.9	0.5	1	0	0	0	0
0.8	1	0.5	1	0	0	0	0
0.8	1.1	0.5	1	0	0	0	0
0.8	1.2	0.5	1	0	0	0	0
0.8	1.3	0.5	1	0	0	0	0
0.8	1.4	0.5	1	0	0	0	0
0.8	1.5	0.5	1	0	0	0	0
0.8	1.6	0.5	1	0	0	0	0
0.8	1.7	0.5	1	0	0	0	0
0.8	1.8	0.5	1	0	0	0	0
0.8	1.9	0.5	1	0	0	0	0
0.8	2	0.5	1	0	0	0	0
0.8	2.1	0.5	1	0	0	0	0
0.8	2.2	0.5	1	0	0	0	0
0.8	2.3	0.5	1	0	0	0	0
0.8	2.4	0.5	1	0	0	0	0
0.8	2.5	0.5	1	0	0	0	0
0.8	2.6	0.5	1	0	0	0	0
0.8	2.7	0.5	1	0	0	0	0
0.8	2.8	0.5	1	0	0	0	0
0.8	2.9	0.5	1	0	0	0	0
0.8	3	0.5	1	0	0	0	0
0.8	3.1	0.5	1	0	0	0	0
0.8	3.2	0.5	1	0	0	0	0
0.8	3.3	0.5	1	0	0	0	0
0.8	3.4	0.5	1	0	0	0	0
0.8	3.5	0.5	1	0	0	0	0
0.8	3.6	0.5	1	0	0	0	0
0.8	3.7	0.5	1	0	0	0	0
0.8	3.8	0.5	1	0	0	0	0
0.8	3.9	0.5	1	0	0	0	0
0.8	4	0.5	1	0	0	0	0
0.8	4.1	0.5	1	0	0	0	0
0.8	4.2	0.5	1	0	0	0	0
0.8	4.3	0.5	1	0	0	0	0
0.8	4.4	0.5	1	0	0	0	0
0.8	4.5	0.5	1	0	0	0	0
0.8	4.6	0.5	1	0	0	0	0
0.8	4.7	0.5	1	0	0	0	0
0.8	4.8	0.5	1	0	0	0	0
0.8	4.9	0.5	1	0	0	0	0
0.8	5	0.5	1	0	0	0	0
0.8	5.1	0.5	1	0	0	0	0
0.8	5.2	0.5	1	0	0	0	0
0.8	5.3	0.5	1	0	0	0	0
0.8	5.4	0.5	1	0	0	0	0
0.8	5.5	0.5	1	0	0	0	0
0.8	5.6	0.5	1	0	0	0	0
0.8	5.7	0.5	1	0	0	0	0
0.8	5.8	0.5	1	0	0	0	0
0.8	5.9	0.5	1	0	0	0	0
0.8	6	0.5	1	0	0	0	0
0.8	6.1	0.5	1	0	0	0	0
0.8	6.2	0.5	1	0	0	0	0
0.8	6.3	0.5	1	0	0	0	0
0.8	6.4	0.5	1	0	0	0	0
0.8	6.5	0.5	1	0	0	0	0
0.8	6.6	0.5	1	0	0	0	0
0.8	6.7	0.5	1	0	0	0	0
0.8	6.8	0.5	1	0	0	0	0
0.8	6.9	0.5	1	0	0	0	0
0.8	7	0.5	1	0	0	0	0
0.8	7.1	0.5	1	0	0	0	0
0.8	7.2	0.5	1	0	0	0	0
0.8	7.3	0.5	1	0	0	0	0
0.8	7.4	0.5	1	0	0	0	0
0.8	7.5	0.5	1	0	0	0	0
0.8	7.6	0.5	1	0	0	0	0
0.8	7.7	0.5	1	0	0	0	0
0.8	7.8	0.5	1	0	0	0	0
0.8	7.9	0.5	1	0	0	0	0
0.8	8	0.5	1	0	0	0	0
0.8	8.1	0.5	1	0	0	0	0
0.8	8.2	0.5	1	0	0	0	0
0.8	8.3	0.5	1	0	0	0	0
0.8	8.4	0.5	1	0	0	0	0
0.8	8.5	0.5	1	0	0	0	0
0.8	8.6	0.5	1	0	0	0	0
0.8	8.7	0.5	1	0	0	0	0
0.8	8.8	0.5	1	0	0	0	0
0.8	8.9	0.5	1	0	0	0	0
0.8	9	0.5	1	0	0	0	0
0.8	9.1	0.5	1	0	0	0	0
0.8	9.2	0.5	1	0	0	0	0
0.8	9.3	0.5	1	0	0	0	0
0.8	9.4	0.5	1	0	0	0	0
0.8	9.5	0.5	1	0	0	0	0
0.8	9.6	0.5	1	0	0	0	0
0.8	9.7	0.5	1	0	0	0	0
0.8	9.8	0.5	1	0	0	0	0
0.8	9.9	0.5	1	0	0	0	0
0.8	10	0.5	1	0	0	0	0
0.9	0	0.646165	0.603595	0.564379	0.110361	0.0897097	0.180223
0.9	0.1	0.534871	0.961111	0.0820261	0.0475081	0.10492	0.220488
0.9	0.2	0.5	1	0	0	0	0
0.9	0.3	0.5	1	0	0	0	0
0.9	0.4	0.5	1	0	0	0	0
0.9	0.5	0.5	1	0	0	0	0
0.9	0.6	0.5	1	0	0	0	0
0.9	0.7	0.5	1	0	0	0	0
0.9	0.8	0.5	1	0	0	0	0
0.9	0.9	0.5	1	0	0	0	0
0.9	1	0.5	1	0	0	0	0
0.9	1.1	0.5	1	0	0	0	0
0.9	1.2	0.5	1	0	0	0	0
0.9	1.3	0.5	1	0	0	0	0
0.9	1.4	0.5	1	0	0	0	0
0.9	1.5	0.5	1	0	0	0	0
0.9	1.6	0.5	1	0	0	0	0
0.9	1.7	0.5	1	0	0	0	0
0.9	1.8	0.5	1	0	0	0	0
0.9	1.9	0.5	1	0	0	0	0
0.9	2	0.5	1	0	0	0	0
0.9	2.1	0.5	1	0	0	0	0
0.9	2.2	0.5	1	0	0	0	0
0.9	2.3	0.5	1	0	0	0	0
0.9	2.4	0.5	1	0	0	0	0
0.9	2.5	0.5	1	0	0	0	0
0.9	2.6	0.5	1	0	0	0	0
0.9	2.7	0.5	1	0	0	0	0
0.9	2.8	0.5	1	0	0	0	0
0.9	2.9	0.5	1	0	0	0	0
0.9	3	0.5	1	0	0	0	0
0.9	3.1	0.5	1	0	0	0	0
0.9	3.2	0.5	1	0	0	0	0
0.9	3.3	0.5	1	0	0	0	0
0.9	3.4	0.5	1	0	0	0	0
0.9	3.5	0.5	1	0	0	0	0
0.9	3.6	0.5	1	0	0	0	0
0.9	3.7	0.5	1	0	0	0	0
0.9	3.8	0.5	1	0	0	0	0
0.9	3.9	0.5	1	0	0	0	0
0.9	4	0.5	1	0	0	0	0
0.9	4.1	0.5	1	0	0	0	0
0.9	4.2	0.5	1	0	0	0	0
0.9	4.3	0.5	1	0	0	0	0
0.9	4.4	0.5	1	0	0	0	0
0.9	4.5	0.5	1	0	0	0	0
0.9	4.6	0.5	1	0	0	0	0
0.9	4.7	0.5	1	0	0	0	0
0.9	4.8	0.5	1	0	0	0	0
0.9	4.9	0.5	1	0	0	0	0
0.9	5	0.5	1	0	0	0	0
0.9	5.1	0.5	1	0	0	0	0
0.9	5.2	0.5	1	0	0	0	0
0.9	5.3	0.5	1	0	0	0	0
0.9	5.4	0.5	1	0	0	0	0
0.9	5.5	0.5	1	0	0	0	0
0.9	5.6	0.5	1	0	0	0	0
0.9	5.7	0.5	1	0	0	0	0
0.9	5.8	0.5	1	0	0	0	0
0.9	5.9	0.5	1	0	0	0	0
0.9	6	0.5	1	0	0	0	0
0.9	6.1	0.5	1	0	0	0	0
0.9	6.2	0.5	1	0	0	0	0
0.9	6.3	0.5	1	0	0	0	0
0.9	6.4	0.5	1	0	0	0	0
0.9	6.5	0.5	1	0	0	0	0
0.9	6.6	0.5	1	0	0	0	0
0.9	6.7	0.5	1	0	0	0	0
0.9	6.8	0.5	1	0	0	0	0
0.9	6.9	0.5	1	0	0	0	0
0.9	7	0.5	1	0	0	0	0
0.9	7.1	0.5	1	0	0	0	0
0.9	7.2	0.5	1	0	0	0	0
0.9	7.3	0.5	1	0	0	0	0
0.9	7.4	0.5	1	0	0	0	0
0.9	7.5	0.5	1	0	0	0	0
0.9	7.6	0.5	1	0	0	0	0
0.9	7.7	0.5	1	0	0	0	0
0.9	7.8	0.5	1	0	0	0	0
0.9	7.9	0.5	1	0	0	0	0
0.9	8	0.5	1	0	0	0	0
0.9	8.1	0.5	1	0	0	0	0
0.9	8.2	0.5	1	0	0	0	0
0.9	8.3	0.5	1	0	0	0	0
0.9	8.4	0.5	1	0	0	0	0
0.9	8.5	0.5	1	0	0	0	0
0.9	8.6	0.5	1	0	0	0	0
0.9	8.7	0.5	1	0	0	0	0
0.9	8.8	0.5	1	0	0	0	0
0.9	8.9	0.5	1	0	0	0	0
0.9	9	0.5	1	0	0	0	0
0.9	9.1	0.5	1	0	0	0	0
0.9	9.2	0.5	1	0	0	0	0
0.9	9.3	0.5	1	0	0	0	0
0.9	9.4	0.5	1	0	0	0	0
0.9	9.5	0.5	1	0	0	0	0
0.9	9.6	0.5	1	0	0	0	0
0.9	9.7	0.5	1	0	0	0	0
0.9	9.8	0.5	1	0	0	0	0
0.9	9.9	0.5	1	0	0	0	0
0.9	10	0.5	1	0	0	0	0
1	0	0.645838	0.60915	0.564379	0.11068	0.0955779	0.180223
1	0.1	0.511765	1	0	0.0372033	0	0
1	0.2	0.5	1	0	0	0	0
1	0.3	0.5	1	0	0	0	0
1	0.4	0.5	1	0	0	0	0
1	0.5	0.5	1	0	0	0	0
1	0.6	0.5	1	0	0	0	0
1	0.7	0.5	1	0	0	0	0
1	0.8	0.5	1	0	0	0	0
1	0.9	0.5	1	0	0	0	0
1	1	0.5	1	0	0	0	0
1	1.1	0.5	1	0	0	0	0
1	1.2	0.5	1	0	0	0	0
1	1.3	0.5	1	0	0	0	0
1	1.4	0.5	1	0	0	0	0
1	1.5	0.5	1	0	0	0	0
1	1.6	0.5	1	0	0	0	0
1	1.7	0.5	1	0	0	0	0
1	1.8	0.5	1	0	0	0	0
1	1.9	0.5	1	0	0	0	0
1	2	0.5	1	0	0	0	0
1	2.1	0.5	1	0	0	0	0
1	2.2	0.5	1	0	0	0	0
1	2.3	0.5	1	0	0	0	0
1	2.4	0.5	1	0	0	0	0
1	2.5	0.5	1	0	0	0	0
1	2.6	0.5	1	0	0	0	0
1	2.7	0.5	1	0	0	0	0
1	2.8	0.5	1	0	0	0	0
1	2.9	0.5	1	0	0	0	0
1	3	0.5	1	0	0	0	0
1	3.1	0.5	1	0	0	0	0
1	3.2	0.5	1	0	0	0	0
1	3.3	0.5	1	0	0	0	0
1	3.4	0.5	1	0	0	0	0
1	3.5	0.5	1	0	0	0	0
1	3.6	0.5	1	0	0	0	0
1	3.7	0.5	1	0	0	0	0
1	3.8	0.5	1	0	0	0	0
1	3.9	0.5	1	0	0	0	0
1	4	0.5	1	0	0	0	0
1	4.1	0.5	1	0	0	0	0
1	4.2	0.5	1	0	0	0	0
1	4.3	0.5	1	0	0	0	0
1	4.4	0.5	1	0	0	0	0
1	4.5	0.5	1	0	0	0	0
1	4.6	0.5	1	0	0	0	0
1	4.7	0.5	1	0	0	0	0
1	4.8	0.5	1	0	0	0	0
1	4.9	0.5	1	0	0	0	0
1	5	0.5	1	0	0	0	0
1	5.1	0.5	1	0	0	0	0
1	5.2	0.5	1	0	0	0	0
1	5.3	0.5	1	0	0	0	0
1	5.4	0.5	1	0	0	0	0
1	5.5	0.5	1	0	0	0	0
1	5.6	0.5	1	0	0	0	0
1	5.7	0.5	1	0	0	0	0
1	5.8	0.5	1	0	0	0	0
1	5.9	0.5	1	0	0	0	0
1	6	0.5	1	0	0	0	0
1	6.1	0.5	1	0	0	0	0
1	6.2	0.5	1	0	0	0	0
1	6.3	0.5	1	0	0	0	0
1	6.4	0.5	1	0	0	0	0
1	6.5	0.5	1	0	0	0	0
1	6.6	0.5	1	0	0	0	0
1	6.7	0.5	1	0	0	0	0
1	6.8	0.5	1	0	0	0	0
1	6.9	0.5	1	0	0	0	0
1	7	0.5	1	0	0	0	0
1	7.1	0.5	1	0	0	0	0
1	7.2	0.5	1	0	0	0	0
1	7.3	0.5	1	0	0	0	0
1	7.4	0.5	1	0	0	0	0
1	7.5	0.5	1	0	0	0	0
1	7.6	0.5	1	0	0	0	0
1	7.7	0.5	1	0	0	0	0
1	7.8	0.5	1	0	0	0	0
1	7.9	0.5	1	0	0	0	0
1	8	0.5	1	0	0	0	0
1	8.1	0.5	1	0	0	0	0
1	8.2	0.5	1	0	0	0	0
1	8.3	0.5	1	0	0	0	0
1	8.4	0.5	1	0	0	0	0
1	8.5	0.5	1	0	0	0	0
1	8.6	0.5	1	0	0	0	0
1	8.7	0.5	1	0	0	0	0
1	8.8	0.5	1	0	0	0	0
1	8.9	0.5	1	0	0	0	0
1	9	0.5	1	0	0	0	0
1	9.1	0.5	1	0	0	0	0
1	9.2	0.5	1	0	0	0	0
1	9.3	0.5	1	0	0	0	0
1	9.4	0.5	1	0	0	0	0
1	9.5	0.5	1	0	0	0	0
1	9.6	0.5	1	0	0	0	0
1	9.7	0.5	1	0	0	0	0
1	9.8	0.5	1	0	0	0	0
1	9.9	0.5	1	0	0	0	0
1	10	0.5	1	0	0	0	0

## Sheet: EquiFACS codes (sample)
subj	pain	int	file	start	stop	duration	code
h3	yes	2	A_1	202.748	203.181	0.433	AD1
h3	yes	2	A_1	199.722	200.089	0.367	AD19
h3	yes	2	A_1	201.193	201.526	0.333	AD19
h3	yes	2	A_1	184.196	185.162	0.966	AD38
h3	yes	2	A_1	198.928	200.671	1.743	AD38
h3	yes	2	A_1	2.961	5.66	2.699	AD81
h3	yes	2	A_1	7.188	7.979	0.791	AD81
h3	yes	2	A_1	191.535	196.719	5.184	AD81
h3	yes	2	A_1	201.415	203.678	2.263	AD81
h3	yes	2	A_1	109.943	110.707	0.764	AU10
h3	yes	2	A_1	110.808	110.981	0.173	AU10
h3	yes	2	A_1	101.404	101.804	0.4	AU113
h3	yes	2	A_1	4.016	4.483	0.467	AU145
h3	yes	2	A_1	112.606	113.106	0.5	AU145
h3	yes	2	A_1	120.905	121.48	0.575	AU145
h3	yes	2	A_1	186.127	186.427	0.3	AU145
h3	yes	2	A_1	186.575	186.775	0.2	AU145
h3	yes	2	A_1	202.51	202.71	0.2	AU145
h3	yes	2	A_1	203.181	203.476	0.295	AU145
h3	yes	2	A_1	204.274	204.508	0.234	AU145
h3	yes	2	A_1	196.805	197.139	0.334	AU16
h3	yes	2	A_1	111.008	111.662	0.654	AU18
h3	yes	2	A_1	109.917	112.98	3.063	AU25
h3	yes	2	A_1	190.59	191.916	1.326	AU25
h3	yes	2	A_1	195.113	195.279	0.166	AU25
h3	yes	2	A_1	199.722	200.089	0.367	AU25
h3	yes	2	A_1	201.193	201.526	0.333	AU25
h3	yes	2	A_1	12.626	13.459	0.833	AU47
h3	yes	2	A_1	110.804	110.97	0.166	AU47
h3	yes	2	A_1	111.068	111.202	0.134	AU47
h3	yes	2	A_1	113.512	113.712	0.2	AU47
h3	yes	2	A_1	194.682	195.015	0.333	AU47
h3	yes	2	A_1	203.973	204.14	0.167	AU47
h3	yes	2	A_1	205.855	206.055	0.2	AU47
h3	yes	2	A_1	2.612	3.412	0.8	AU5
h3	yes	2	A_1	196.822	197.717	0.895	AU5
h3	yes	2	A_1	2.422	2.656	0.234	EAD101
h3	yes	2	A_1	99.211	99.982	0.771	EAD101
h3	yes	2	A_1	106.734	107.652	0.918	EAD101
h3	yes	2	A_1	178.865	179.376	0.511	EAD101
h3	yes	2	A_1	186.905	187.316	0.411	EAD101
h3	yes	2	A_1	189.11	189.593	0.483	EAD101
h3	yes	2	A_1	193.107	193.539	0.432	EAD101
h3	yes	2	A_1	194.647	195.24	0.593	EAD101
h3	yes	2	A_1	3.5	4.074	0.574	EAD104
h3	yes	2	A_1	120.471	120.99	0.519	EAD104
h3	yes	2	A_1	187.427	187.989	0.562	EAD104
h3	yes	2	A_1	203.882	204.283	0.401	EAD104
h3	yes	2	A_1	212.484	212.88	0.396	EAD104
h3	yes	2	A_1	180.739	181.332	0.593	SEAD101
h3	yes	2	A_1	184.275	184.856	0.581	SEAD101
h3	yes	2	A_1	199.8	200.077	0.277	SEAD101
h3	yes	2	A_1	200.268	200.501	0.233	SEAD101
h3	yes	2	A_1	200.701	201.334	0.633	SEAD101
h3	yes	2	A_1	205.061	205.378	0.317	SEAD101
h3	yes	2	A_1	4.222	4.551	0.329	SEAD101
h3	yes	2	A_1	7.778	8.914	1.136	SEAD101
h3	yes	2	A_1	112.739	113.363	0.624	SEAD101
h3	yes	2	A_1	123.152	123.624	0.472	SEAD101
h3	yes	2	A_1	206.866	207.169	0.303	SEAD101
h3	yes	2	A_1	209.608	209.94	0.332	SEAD101
h3	yes	2	A_1	105.967	106.669	0.702	SEAD104
h3	yes	2	A_1	118.353	118.834	0.481	SEAD104
h3	yes	2	A_1	180.054	180.614	0.56	SEAD104
h3	yes	2	A_1	185.236	185.604	0.368	SEAD104
h3	yes	2	A_1	191.997	192.524	0.527	SEAD104
h3	yes	2	A_1	198.723	199.189	0.466	SEAD104
h3	yes	2	A_1	199.539	199.791	0.252	SEAD104
h3	yes	2	A_1	200.101	200.268	0.167	SEAD104
h3	yes	2	A_1	200.501	200.701	0.2	SEAD104
h3	yes	2	A_1	202.903	203.241	0.338	SEAD104
h3	yes	2	A_1	1.447	1.747	0.3	SEAD104
h3	yes	2	A_1	6.46	6.805	0.345	SEAD104
h3	yes	2	A_1	109.941	110.903	0.962	SEAD104
h3	yes	2	A_1	127.609	128.03	0.421	SEAD104
h3	yes	2	A_1	192.652	193.006	0.354	SEAD104
h3	yes	2	A_1	208.516	208.79	0.274	SEAD104
